# Supplementary material for: Identification of the pyroptosis-related prognostic gene signature and characterization of tumor microenvironment infiltration in triple-negative breast cancer
Source: Front Genet. 2022 Aug 25;13:929870. doi: 10.3389/fgene.2022.929870 (PMC9453819; doi:10.3389/fgene.2022.929870)
Supplement: Supplementary file 1 [file Table2.XLSX]

## Sheet: S1-pyroptosis-related genes
Table S1:Summary of 44 pyroptosis-related genes.
AIM2
BAK1
BAX
CASP1
CASP3
CASP4
CASP5
CASP6
CASP8
CASP9
CHMP2A
CHMP2B
CHMP4B
CHMP4C
CHMP6
CHMP7
CYCS
GPX4
GSDMB
GSDMC
GSDMD
GZMA
GZMB
HMGB1
IL1A
IL1B
IL6
IRF1
IRF2
NLRC4
NLRP1
NLRP2
NLRP3
NLRP6
NLRP7
NOD1
NOD2
PLCG1
PRKACA
PYCARD
TIRAP
TNF
TP53
TP63

## Sheet: S2-clinical features
Table S2: Clinical features of 511 TNBC patients.
sampleID	age	node_coded	histological_type	neoadjuvant_treatment	menopause_status	pathologic_M_stage	pathologic_N_stage	pathologic_T_stage	pathologic_TNM_stage	cellularity	chemotherapy	neoplasm_histologic_grade	lymph_node_examined_count_positive	RFS_months	relapse_free_status	Dataset	OS	STATUS
MB-0316	50.82	NA	Ductal/NST	NA	Post	NA	NA	2	NA	High	NO	3	0	180.49	0:Not Recurred	METABRIC	5487	0
MB-0658	60.89	NA	Ductal/NST	NA	Post	NA	NA	2	NA	High	YES	3	2	95.99	0:Not Recurred	METABRIC	2918	0
MB-0420	34.92	NA	Ductal/NST	NA	Pre	NA	NA	1	NA	High	YES	3	0	75.72	0:Not Recurred	METABRIC	2302	0
MB-0906	70.6	NA	Mixed	NA	Post	NA	NA	2	NA	High	NO	3	0	47.63	1:Recurred	METABRIC	1916	1
MB-0249	53.45	NA	Ductal/NST	NA	Post	NA	NA	1	NA	High	NO	3	0	185.86	0:Not Recurred	METABRIC	5650	0
MB-0660	52.43	NA	Ductal/NST	NA	Post	NA	NA	1	NA	High	YES	3	22	13.26	1:Recurred	METABRIC	568	1
MB-0653	69.95	NA	Lobular	NA	Post	NA	NA	2	NA	Moderate	NO	3	2	24.47	1:Recurred	METABRIC	744	1
MB-0540	66.11	NA	Mixed	NA	Post	NA	NA	1	NA	High	NO	1	0	191.97	0:Not Recurred	METABRIC	5836	0
MB-0157	71.5	NA	Ductal/NST	NA	Post	NA	NA	2	NA	Moderate	NO	3	0	113.26	0:Not Recurred	METABRIC	3443	0
MB-0292	80.34	NA	Ductal/NST	NA	Post	NA	NA	2	NA	High	NO	3	1	48.78	0:Not Recurred	METABRIC	1483	1
MB-0401	48.58	NA	Ductal/NST	NA	Pre	NA	NA	1	NA	High	YES	3	0	20.39	1:Recurred	METABRIC	788	1
MB-0453	61.11	NA	Ductal/NST	NA	Post	NA	NA	3	NA	Moderate	YES	3	6	16.12	1:Recurred	METABRIC	1294	1
MB-0372	39.86	NA	Ductal/NST	NA	Pre	NA	NA	1	NA	High	YES	3	0	46.64	1:Recurred	METABRIC	1883	1
MB-0164	37.87	NA	Ductal/NST	NA	Pre	NA	NA	2	NA	High	YES	3	0	10.69	0:Not Recurred	METABRIC	325	0
MB-0516	62.81	NA	Ductal/NST	NA	Post	NA	NA	1	NA	High	YES	3	0	112.96	0:Not Recurred	METABRIC	3434	0
MB-0494	77.22	NA	Ductal/NST	NA	Post	NA	NA	3	NA	Moderate	YES	3	21	19.57	1:Recurred	METABRIC	1099	1
MB-0221	77.72	NA	Ductal/NST	NA	Post	NA	NA	2	NA	Moderate	NO	3	7	19.93	1:Recurred	METABRIC	606	1
MB-0659	82.87	NA	Other	NA	Post	NA	NA	NA	NA	Moderate	NO	2	0	23.03	1:Recurred	METABRIC	700	1
MB-0352	61.32	NA	Ductal/NST	NA	Post	NA	NA	1	NA	Moderate	YES	3	0	45.79	1:Recurred	METABRIC	1656	1
MB-0400	55.28	NA	Ductal/NST	NA	Post	NA	NA	1	NA	Moderate	YES	3	0	18.78	1:Recurred	METABRIC	674	1
MB-0500	36.56	NA	Ductal/NST	NA	Pre	NA	NA	2	NA	High	YES	3	0	66.58	0:Not Recurred	METABRIC	2024	0
MB-0206	55.02	NA	Medullary	NA	Post	NA	NA	2	NA	High	YES	3	2	139.31	0:Not Recurred	METABRIC	4235	0
MB-0581	96.29	NA	Ductal/NST	NA	Post	NA	NA	2	NA	Moderate	NO	3	14	7.5	1:Recurred	METABRIC	236	1
MB-0613	60.2	NA	Other	NA	Post	NA	NA	3	NA	Moderate	YES	2	0	48.16	0:Not Recurred	METABRIC	1464	0
MB-0214	41.41	NA	Ductal/NST	NA	Pre	NA	NA	2	NA	High	YES	3	0	144.97	0:Not Recurred	METABRIC	4407	0
MB-0664	78.27	NA	Ductal/NST	NA	Post	NA	NA	3	NA	High	YES	3	10	10.92	1:Recurred	METABRIC	332	1
MB-0446	56.96	NA	Ductal/NST	NA	Post	NA	NA	2	NA	Moderate	YES	3	0	71.32	0:Not Recurred	METABRIC	2168	0
MB-0424	44.02	NA	Medullary	NA	Pre	NA	NA	3	NA	Moderate	YES	3	22	9.7	1:Recurred	METABRIC	295	1
MB-0115	39.84	NA	Ductal/NST	NA	Pre	NA	NA	2	NA	Moderate	YES	3	0	31.74	1:Recurred	METABRIC	2002	1
MB-0354	73.01	NA	Ductal/NST	NA	Post	NA	NA	2	NA	High	NO	3	3	11.45	1:Recurred	METABRIC	348	1
MB-0608	76.81	NA	Medullary	NA	Post	NA	NA	2	NA	High	NO	3	5	63.13	0:Not Recurred	METABRIC	1919	1
MB-0893	57.41	NA	Ductal/NST	NA	Post	NA	NA	2	NA	Moderate	YES	3	3	173.32	0:Not Recurred	METABRIC	5269	0
MB-0294	46.17	NA	Ductal/NST	NA	Pre	NA	NA	2	NA	Moderate	YES	2	0	71.94	0:Not Recurred	METABRIC	2187	0
MB-0481	54.22	NA	Ductal/NST	NA	Post	NA	NA	1	NA	High	YES	3	0	33.42	1:Recurred	METABRIC	1092	1
MB-0220	37.24	NA	Ductal/NST	NA	Pre	NA	NA	2	NA	High	NO	3	6	39.31	1:Recurred	METABRIC	1195	1
MB-0238	52.19	NA	Ductal/NST	NA	Post	NA	NA	2	NA	High	YES	3	4	190.63	0:Not Recurred	METABRIC	5795	0
MB-0525	48.47	NA	Ductal/NST	NA	Pre	NA	NA	2	NA	High	YES	3	0	65	0:Not Recurred	METABRIC	1976	0
MB-0869	58.83	NA	Ductal/NST	NA	Post	NA	NA	2	NA	High	YES	3	0	110.92	0:Not Recurred	METABRIC	3372	1
MB-4622	40.83	NA	Ductal/NST	NA	Pre	NA	NA	2	NA	High	YES	3	2	279.11	0:Not Recurred	METABRIC	8485	1
MB-4640	61.59	NA	Ductal/NST	NA	Post	NA	NA	2	NA	Moderate	NO	3	0	197.96	0:Not Recurred	METABRIC	6018	0
MB-4667	65.58	NA	Lobular	NA	Post	NA	NA	1	NA	High	NO	3	0	291.45	0:Not Recurred	METABRIC	8860	1
MB-4717	43.51	NA	Ductal/NST	NA	Pre	NA	NA	2	NA	High	NO	3	0	26.02	1:Recurred	METABRIC	1287	1
MB-4757	38.93	NA	Ductal/NST	NA	Pre	NA	NA	NA	NA	High	YES	3	3	10.13	1:Recurred	METABRIC	822	1
MB-4715	67.8	NA	Ductal/NST	NA	Post	NA	NA	2	NA	High	YES	3	1	23.52	1:Recurred	METABRIC	1057	1
MB-5281	55.72	NA	Ductal/NST	NA	Post	NA	NA	1	NA	Moderate	NO	3	0	78.26	0:Not Recurred	METABRIC	2379	0
MB-4982	62.99	NA	Ductal/NST	NA	Post	NA	NA	NA	NA	Moderate	NO	3	5	9.67	1:Recurred	METABRIC	575	1
MB-5323	31.26	NA	Ductal/NST	NA	Pre	NA	NA	1	NA	Moderate	NO	3	0	223.09	0:Not Recurred	METABRIC	6782	0
MB-4911	43.51	NA	Ductal/NST	NA	Pre	NA	NA	2	NA	High	YES	3	2	23.09	1:Recurred	METABRIC	943	1
MB-4888	63.95	NA	Ductal/NST	NA	Post	NA	NA	1	NA	High	NO	3	0	227.47	0:Not Recurred	METABRIC	6915	0
MB-4945	65.53	NA	Ductal/NST	NA	Post	NA	NA	NA	NA	Moderate	YES	3	1	15.26	1:Recurred	METABRIC	604	1
MB-5052	76.66	NA	Ductal/NST	NA	Post	NA	NA	2	NA	Moderate	NO	3	2	34.11	0:Not Recurred	METABRIC	1037	1
MB-5041	45.4	NA	Ductal/NST	NA	Pre	NA	NA	1	NA	Moderate	NO	3	0	171.64	1:Recurred	METABRIC	5218	0
MB-5072	52.23	NA	Ductal/NST	NA	Post	NA	NA	2	NA	High	YES	3	1	18.88	1:Recurred	METABRIC	1507	1
MB-5115	40.57	NA	Ductal/NST	NA	Pre	NA	NA	2	NA	High	YES	3	1	76.38	0:Not Recurred	METABRIC	2322	0
MB-4733	56.27	NA	Ductal/NST	NA	Post	NA	NA	2	NA	Moderate	YES	3	4	10.13	1:Recurred	METABRIC	592	1
MB-4758	45.77	NA	Ductal/NST	NA	Pre	NA	NA	NA	NA	Moderate	NO	3	0	209.14	0:Not Recurred	METABRIC	6358	0
MB-4732	26.72	NA	Ductal/NST	NA	Pre	NA	NA	2	NA	High	YES	3	3	147.89	0:Not Recurred	METABRIC	4496	0
MB-5236	63.02	NA	Ductal/NST	NA	Post	NA	NA	3	NA	High	YES	3	3	164.47	0:Not Recurred	METABRIC	5000	0
MB-4993	33.55	NA	Ductal/NST	NA	Pre	NA	NA	2	NA	High	YES	3	4	63.55	1:Recurred	METABRIC	2257	1
MB-5222	76.2	NA	Ductal/NST	NA	Post	NA	NA	1	NA	Moderate	NO	3	0	110.36	0:Not Recurred	METABRIC	3355	1
MB-5232	74.53	NA	Ductal/NST	NA	Post	NA	NA	1	NA	Moderate	NO	2	0	208.42	0:Not Recurred	METABRIC	6336	1
MB-5126	63.48	NA	Ductal/NST	NA	Post	NA	NA	NA	NA	Moderate	YES	3	1	19.7	1:Recurred	METABRIC	819	1
MB-5145	61.55	NA	Mixed	NA	Post	NA	NA	2	NA	Moderate	NO	3	0	61.15	1:Recurred	METABRIC	4777	1
MB-4938	33.92	NA	Ductal/NST	NA	Pre	NA	NA	2	NA	High	YES	2	1	27.96	1:Recurred	METABRIC	2118	1
MB-5070	47.38	NA	Ductal/NST	NA	Pre	NA	NA	NA	NA	High	YES	3	2	211.09	0:Not Recurred	METABRIC	6417	0
MB-4992	66.47	NA	Lobular	NA	Post	NA	NA	2	NA	High	NO	2	0	163.19	0:Not Recurred	METABRIC	4961	0
MB-5392	57.34	NA	Lobular	NA	Post	NA	NA	1	NA	High	NO	3	0	234.14	0:Not Recurred	METABRIC	7118	0
MB-5138	44.59	NA	Ductal/NST	NA	Pre	NA	NA	NA	NA	High	YES	3	2	6.68	1:Recurred	METABRIC	1110	1
MB-5065	68.66	NA	Mixed	NA	Post	NA	NA	1	NA	Moderate	NO	3	0	182.37	0:Not Recurred	METABRIC	5544	0
MB-5058	61.04	NA	Mixed	NA	Post	NA	NA	2	NA	High	YES	3	16	169.61	1:Recurred	METABRIC	5362	1
MB-5258	72.77	NA	Ductal/NST	NA	Post	NA	NA	2	NA	High	NO	3	0	99.74	0:Not Recurred	METABRIC	3032	1
MB-5421	68	NA	Ductal/NST	NA	Post	NA	NA	1	NA	High	NO	3	0	192.01	0:Not Recurred	METABRIC	5837	0
MB-5348	41.27	NA	Ductal/NST	NA	Pre	NA	NA	2	NA	High	YES	3	1	167.43	0:Not Recurred	METABRIC	5090	0
MB-5299	53.35	NA	Lobular	NA	Post	NA	NA	2	NA	High	YES	3	2	4.97	1:Recurred	METABRIC	501	1
MB-5408	65.48	NA	Ductal/NST	NA	Post	NA	NA	1	NA	Moderate	NO	2	0	100.07	0:Not Recurred	METABRIC	3042	0
MB-5100	32.74	NA	Ductal/NST	NA	Pre	NA	NA	2	NA	Moderate	YES	3	17	15.95	1:Recurred	METABRIC	597	1
MB-5446	51.25	NA	Ductal/NST	NA	Post	NA	NA	2	NA	Moderate	YES	3	1	123.75	1:Recurred	METABRIC	4885	1
MB-5427	83.68	NA	Ductal/NST	NA	Post	NA	NA	2	NA	Moderate	NO	2	0	153.68	0:Not Recurred	METABRIC	4672	1
MB-5390	37.27	NA	Lobular	NA	Pre	NA	NA	3	NA	High	YES	3	12	25.23	1:Recurred	METABRIC	928	1
MB-5209	79.17	NA	Ductal/NST	NA	Post	NA	NA	2	NA	Moderate	NO	3	0	172.8	0:Not Recurred	METABRIC	5253	1
MB-5213	74.98	NA	Ductal/NST	NA	Post	NA	NA	3	NA	High	YES	3	12	22.5	1:Recurred	METABRIC	1302	1
MB-5223	42.05	NA	Ductal/NST	NA	Pre	NA	NA	2	NA	Moderate	YES	2	2	134.9	1:Recurred	METABRIC	4340	1
MB-5616	41.53	NA	Ductal/NST	NA	Pre	NA	NA	2	NA	Moderate	YES	3	4	178.26	0:Not Recurred	METABRIC	5419	0
MB-5602	39.7	NA	Ductal/NST	NA	Pre	NA	NA	NA	NA	High	YES	3	8	221.48	0:Not Recurred	METABRIC	6733	0
MB-5634	55.53	NA	Ductal/NST	NA	Post	NA	NA	2	NA	High	NO	3	0	54.8	1:Recurred	METABRIC	1887	1
MB-5651	51.98	NA	Mixed	NA	Post	NA	NA	2	NA	Moderate	YES	3	1	13.62	1:Recurred	METABRIC	630	1
MB-5548	62.43	NA	Ductal/NST	NA	Post	NA	NA	NA	NA	High	NO	3	0	25	0:Not Recurred	METABRIC	760	0
MB-5526	45.42	NA	Ductal/NST	NA	Pre	NA	NA	1	NA	High	NO	3	0	149.08	0:Not Recurred	METABRIC	4532	0
MB-5531	66.56	NA	Ductal/NST	NA	Post	NA	NA	1	NA	High	NO	2	0	181.55	0:Not Recurred	METABRIC	5519	0
MB-5551	67.24	NA	Ductal/NST	NA	Post	NA	NA	2	NA	Moderate	NO	3	0	179.84	0:Not Recurred	METABRIC	5467	0
MB-5560	44.05	NA	Ductal/NST	NA	Pre	NA	NA	1	NA	Moderate	NO	2	0	184.14	0:Not Recurred	METABRIC	5598	0
MB-5529	40.21	NA	Ductal/NST	NA	Pre	NA	NA	2	NA	High	YES	3	2	10.56	1:Recurred	METABRIC	444	1
MB-4408	71.66	NA	Ductal/NST	NA	Post	NA	NA	NA	NA	High	NO	3	0	203.85	0:Not Recurred	METABRIC	6197	1
MB-4146	43.06	NA	Ductal/NST	NA	Pre	NA	NA	2	NA	Moderate	YES	3	13	8.36	1:Recurred	METABRIC	469	1
MB-2963	53.99	NA	Mixed	NA	Post	NA	NA	3	NA	Moderate	NO	2	4	184.34	1:Recurred	METABRIC	6835	1
MB-2957	31.02	NA	Ductal/NST	NA	Pre	NA	NA	2	NA	High	YES	3	2	258.68	0:Not Recurred	METABRIC	7864	0
MB-3063	43.51	NA	Ductal/NST	NA	Pre	NA	NA	3	NA	High	YES	3	6	20.95	1:Recurred	METABRIC	857	1
MB-3046	67.2	NA	Ductal/NST	NA	Post	NA	NA	1	NA	Moderate	NO	3	0	72.86	0:Not Recurred	METABRIC	2215	1
MB-3067	60.29	NA	Medullary	NA	Post	NA	NA	2	NA	High	YES	3	2	256.12	0:Not Recurred	METABRIC	7786	0
MB-2754	66.11	NA	Lobular	NA	Post	NA	NA	1	NA	Moderate	NO	2	0	170.23	1:Recurred	METABRIC	6106	1
MB-2753	30.95	NA	Ductal/NST	NA	Pre	NA	NA	2	NA	High	YES	3	1	270.79	0:Not Recurred	METABRIC	8232	0
MB-3014	39.7	NA	Ductal/NST	NA	Pre	NA	NA	2	NA	High	YES	3	1	259.18	0:Not Recurred	METABRIC	7879	0
MB-3476	68.59	NA	Medullary	NA	Post	NA	NA	1	NA	High	NO	3	0	156.97	0:Not Recurred	METABRIC	4772	1
MB-3277	29.92	NA	Ductal/NST	NA	Pre	NA	NA	2	NA	High	YES	3	3	22.11	1:Recurred	METABRIC	988	1
MB-3271	59.43	NA	Ductal/NST	NA	Post	NA	NA	1	NA	High	NO	3	0	30.95	1:Recurred	METABRIC	1964	1
MB-3292	60.04	NA	Ductal/NST	NA	Post	NA	NA	1	NA	Moderate	NO	3	0	214.9	0:Not Recurred	METABRIC	6533	0
MB-2556	62.59	NA	Lobular	NA	Post	NA	NA	2	NA	Moderate	NO	2	1	217.99	0:Not Recurred	METABRIC	6627	1
MB-2922	45.74	NA	Ductal/NST	NA	Pre	NA	NA	3	NA	High	YES	3	8	14.01	1:Recurred	METABRIC	432	1
MB-2917	33.9	NA	Ductal/NST	NA	Pre	NA	NA	2	NA	High	YES	3	2	31.51	1:Recurred	METABRIC	958	1
MB-3706	55.71	NA	Ductal/NST	NA	Post	NA	NA	1	NA	High	NO	3	0	28.52	1:Recurred	METABRIC	1164	1
MB-3453	51.36	NA	Ductal/NST	NA	Post	NA	NA	2	NA	High	YES	3	1	19.54	1:Recurred	METABRIC	985	1
MB-2842	58.48	NA	Ductal/NST	NA	Post	NA	NA	2	NA	High	YES	3	1	18.91	1:Recurred	METABRIC	592	1
MB-2912	59.6	NA	Ductal/NST	NA	Post	NA	NA	3	NA	High	YES	3	5	263.88	0:Not Recurred	METABRIC	8022	0
MB-2849	60.65	NA	Ductal/NST	NA	Post	NA	NA	1	NA	Moderate	NO	3	0	21.02	1:Recurred	METABRIC	1296	1
MB-3058	47.74	NA	Ductal/NST	NA	Pre	NA	NA	2	NA	Moderate	YES	3	2	250.92	0:Not Recurred	METABRIC	7628	0
MB-3057	55.3	NA	Ductal/NST	NA	Post	NA	NA	2	NA	High	YES	3	1	27.11	1:Recurred	METABRIC	961	1
MB-3395	52.45	NA	Ductal/NST	NA	Post	NA	NA	1	NA	High	NO	3	0	240.56	0:Not Recurred	METABRIC	7313	0
MB-3123	50.26	NA	Ductal/NST	NA	Post	NA	NA	3	NA	Moderate	YES	3	4	165.23	0:Not Recurred	METABRIC	5023	0
MB-2834	56.85	NA	Ductal/NST	NA	Post	NA	NA	1	NA	High	NO	2	1	151.81	0:Not Recurred	METABRIC	4615	1
MB-2857	45.3	NA	Ductal/NST	NA	Pre	NA	NA	2	NA	Moderate	YES	3	1	247.37	0:Not Recurred	METABRIC	7520	0
MB-2827	36.5	NA	Ductal/NST	NA	Pre	NA	NA	2	NA	Moderate	YES	3	1	232.57	0:Not Recurred	METABRIC	7070	0
MB-3702	37.16	NA	Ductal/NST	NA	Pre	NA	NA	2	NA	Moderate	YES	3	1	227.43	0:Not Recurred	METABRIC	6914	0
MB-3502	50.79	NA	Ductal/NST	NA	Post	NA	NA	2	NA	Moderate	YES	3	3	226.32	0:Not Recurred	METABRIC	6880	0
MB-3567	55.95	NA	Mixed	NA	Post	NA	NA	2	NA	High	YES	3	0	232.93	0:Not Recurred	METABRIC	7081	0
MB-3752	49.98	NA	Medullary	NA	Pre	NA	NA	1	NA	High	NO	3	0	64.05	1:Recurred	METABRIC	2260	1
MB-0079	50.42	NA	Ductal/NST	NA	Post	NA	NA	2	NA	High	YES	3	4	26.28	1:Recurred	METABRIC	855	1
MB-0062	52.14	NA	Ductal/NST	NA	Post	NA	NA	1	NA	High	YES	3	0	151.94	0:Not Recurred	METABRIC	4619	0
MB-4015	76.13	NA	Ductal/NST	NA	Post	NA	NA	NA	NA	Moderate	NO	2	0	9.24	1:Recurred	METABRIC	339	1
MB-2929	53.31	NA	Ductal/NST	NA	Post	NA	NA	2	NA	NA	YES	2	1	259.41	0:Not Recurred	METABRIC	7886	1
MB-2724	60.59	NA	Ductal/NST	NA	Post	NA	NA	1	NA	NA	NO	3	0	102.76	1:Recurred	METABRIC	3242	1
MB-3062	62.87	NA	Ductal/NST	NA	Post	NA	NA	1	NA	NA	NO	3	0	144.44	0:Not Recurred	METABRIC	4391	0
MB-4707	59.85	NA	Ductal/NST	NA	Post	NA	NA	2	NA	Moderate	NO	3	0	218.29	0:Not Recurred	METABRIC	6636	0
MB-3383	38.49	NA	Ductal/NST	NA	Pre	NA	NA	3	NA	Moderate	YES	3	8	18.72	1:Recurred	METABRIC	696	1
MB-3297	42.72	NA	Ductal/NST	NA	Pre	NA	NA	2	NA	Low	YES	3	1	232.96	0:Not Recurred	METABRIC	7082	0
MB-7114	55.57	NA	Ductal/NST	NA	Post	NA	NA	NA	NA	High	NO	3	0	121.64	0:Not Recurred	METABRIC	3698	0
MB-7208	48.83	NA	Ductal/NST	NA	Pre	NA	NA	NA	NA	High	YES	3	9	11.68	1:Recurred	METABRIC	1378	1
MB-7252	74.8	NA	Ductal/NST	NA	Post	NA	NA	NA	NA	High	NO	3	5	32.4	1:Recurred	METABRIC	1071	1
MB-3001	50.45	NA	Ductal/NST	NA	Post	NA	NA	2	NA	High	YES	3	1	259.77	0:Not Recurred	METABRIC	7897	0
MB-7066	64.24	NA	Ductal/NST	NA	Post	NA	NA	NA	NA	Low	YES	3	1	88.59	0:Not Recurred	METABRIC	2693	0
MB-7057	72.81	NA	Ductal/NST	NA	Post	NA	NA	NA	NA	High	YES	2	2	43.26	1:Recurred	METABRIC	1315	1
MB-7023	66.66	NA	Ductal/NST	NA	Post	NA	NA	NA	NA	High	YES	3	2	6.38	1:Recurred	METABRIC	839	1
MB-7017	36.63	NA	Mixed	NA	Pre	NA	NA	NA	NA	High	YES	3	1	133.55	0:Not Recurred	METABRIC	4060	0
MB-3500	66.91	NA	Ductal/NST	NA	Post	NA	NA	1	NA	Moderate	NO	3	0	236.15	0:Not Recurred	METABRIC	7179	0
MB-3396	59.29	NA	Ductal/NST	NA	Post	NA	NA	2	NA	High	YES	3	3	223.75	0:Not Recurred	METABRIC	6802	0
MB-7145	44.42	NA	Ductal/NST	NA	Pre	NA	NA	NA	NA	High	YES	3	2	136.51	0:Not Recurred	METABRIC	4150	0
MB-7155	41.14	NA	Ductal/NST	NA	Pre	NA	NA	NA	NA	High	YES	3	1	147.8	0:Not Recurred	METABRIC	4493	0
MB-3218	44.94	NA	Ductal/NST	NA	Pre	NA	NA	2	NA	High	YES	3	1	245.49	0:Not Recurred	METABRIC	7463	0
MB-7270	50.84	NA	Ductal/NST	NA	Post	NA	NA	NA	NA	High	YES	3	1	172.86	0:Not Recurred	METABRIC	5255	0
MB-7269	36.6	NA	Ductal/NST	NA	Pre	NA	NA	NA	NA	Moderate	YES	3	2	13.19	1:Recurred	METABRIC	635	1
MB-7008	69.94	NA	Ductal/NST	NA	Post	NA	NA	NA	NA	High	NO	3	0	50.23	0:Not Recurred	METABRIC	1527	1
MB-7007	54.44	NA	Ductal/NST	NA	Post	NA	NA	NA	NA	High	YES	3	1	57.83	0:Not Recurred	METABRIC	1758	0
MB-7009	68.28	NA	Ductal/NST	NA	Post	NA	NA	NA	NA	High	YES	3	2	18.85	1:Recurred	METABRIC	1643	1
MB-3153	42.17	NA	Ductal/NST	NA	Pre	NA	NA	2	NA	NA	YES	3	1	224.93	0:Not Recurred	METABRIC	6838	0
MB-3211	58.31	NA	Ductal/NST	NA	Post	NA	NA	1	NA	High	NO	3	0	143.59	0:Not Recurred	METABRIC	4365	0
MB-7081	69.12	NA	Ductal/NST	NA	Post	NA	NA	NA	NA	Moderate	NO	3	0	138.39	0:Not Recurred	METABRIC	4207	0
MB-7055	54.87	NA	Ductal/NST	NA	Post	NA	NA	NA	NA	Low	NO	3	0	2.8	1:Recurred	METABRIC	274	1
MB-7121	49.02	NA	Ductal/NST	NA	Pre	NA	NA	NA	NA	Low	YES	3	4	87.66	0:Not Recurred	METABRIC	2665	1
MB-2771	56.79	NA	Ductal/NST	NA	Post	NA	NA	1	NA	Low	NO	3	0	40.49	1:Recurred	METABRIC	1345	1
MB-7158	50.73	NA	Ductal/NST	NA	Post	NA	NA	NA	NA	High	YES	3	16	31.78	1:Recurred	METABRIC	1393	1
MB-7258	45.11	NA	Ductal/NST	NA	Pre	NA	NA	NA	NA	High	YES	3	6	9.87	1:Recurred	METABRIC	452	1
MB-2993	63.65	NA	Ductal/NST	NA	Post	NA	NA	1	NA	Low	NO	3	0	184.57	0:Not Recurred	METABRIC	5611	0
MB-2904	34.83	NA	Ductal/NST	NA	Pre	NA	NA	2	NA	High	YES	3	1	102.66	1:Recurred	METABRIC	3768	1
MB-7154	77.54	NA	Ductal/NST	NA	Post	NA	NA	NA	NA	High	NO	3	0	107.04	0:Not Recurred	METABRIC	3254	1
MB-7151	59.06	NA	Ductal/NST	NA	Post	NA	NA	NA	NA	High	NO	3	0	142.53	0:Not Recurred	METABRIC	4333	0
MB-7165	28.78	NA	Ductal/NST	NA	Pre	NA	NA	NA	NA	High	YES	3	1	145.23	0:Not Recurred	METABRIC	4415	0
MB-2850	31.48	NA	Ductal/NST	NA	Pre	NA	NA	3	NA	Moderate	YES	3	11	8.32	1:Recurred	METABRIC	283	1
MB-7267	28.37	NA	Ductal/NST	NA	Pre	NA	NA	NA	NA	Moderate	YES	3	3	136.58	1:Recurred	METABRIC	5861	1
MB-2833	42.9	NA	Medullary	NA	Pre	NA	NA	2	NA	High	YES	3	2	256.35	0:Not Recurred	METABRIC	7793	0
MB-7052	45.45	NA	Ductal/NST	NA	Pre	NA	NA	NA	NA	High	NO	3	0	104.74	0:Not Recurred	METABRIC	3184	0
MB-7090	48.52	NA	Ductal/NST	NA	Pre	NA	NA	NA	NA	High	YES	3	3	108.32	0:Not Recurred	METABRIC	3293	0
MB-7087	66.61	NA	Ductal/NST	NA	Post	NA	NA	NA	NA	High	YES	3	3	5	0:Not Recurred	METABRIC	152	1
MB-7025	65.22	NA	Ductal/NST	NA	Post	NA	NA	NA	NA	High	NO	3	0	79.18	0:Not Recurred	METABRIC	2407	0
MB-7036	54.48	NA	Ductal/NST	NA	Post	NA	NA	NA	NA	High	YES	3	2	118.85	0:Not Recurred	METABRIC	3613	0
MB-4769	65.86	NA	Ductal/NST	NA	Post	NA	NA	2	NA	High	NO	3	0	7.57	1:Recurred	METABRIC	651	1
MB-4793	72.49	NA	Ductal/NST	NA	Post	NA	NA	2	NA	High	NO	3	0	82.27	0:Not Recurred	METABRIC	2501	1
MB-4679	64.11	NA	Ductal/NST	NA	Post	NA	NA	1	NA	Low	NO	3	0	288.82	0:Not Recurred	METABRIC	8780	1
MB-4660	37.53	NA	Ductal/NST	NA	Pre	NA	NA	2	NA	High	YES	3	14	19.47	1:Recurred	METABRIC	1196	1
MB-2718	47.94	NA	Mixed	NA	Pre	NA	NA	2	NA	High	YES	2	1	274.61	0:Not Recurred	METABRIC	8348	0
MB-2643	34.2	NA	Ductal/NST	NA	Pre	NA	NA	1	NA	Low	NO	2	0	33.98	1:Recurred	METABRIC	1589	1
MB-6305	52.85	NA	Medullary	NA	Post	NA	NA	NA	NA	High	YES	3	3	40.1	1:Recurred	METABRIC	2686	1
MB-6248	51.22	NA	Ductal/NST	NA	Post	NA	NA	NA	NA	High	YES	3	1	180.43	0:Not Recurred	METABRIC	5485	0
MB-6223	58.83	NA	Medullary	NA	Post	NA	NA	2	NA	High	YES	3	2	219.01	0:Not Recurred	METABRIC	6658	0
MB-6188	41.92	NA	Ductal/NST	NA	Pre	NA	NA	NA	NA	High	NO	3	11	23.45	0:Not Recurred	METABRIC	713	0
MB-6318	81.37	NA	Ductal/NST	NA	Post	NA	NA	NA	NA	High	NO	3	0	107.8	0:Not Recurred	METABRIC	3277	1
MB-6280	53.68	NA	Ductal/NST	NA	Post	NA	NA	NA	NA	High	YES	3	1	9.05	1:Recurred	METABRIC	836	1
MB-6098	28.29	NA	Ductal/NST	NA	Pre	NA	NA	NA	NA	High	YES	3	1	0.69	1:Recurred	METABRIC	319	1
MB-4974	65.16	NA	Ductal/NST	NA	Post	NA	NA	1	NA	Moderate	NO	3	0	173.78	0:Not Recurred	METABRIC	5283	1
MB-4696	49.98	NA	Ductal/NST	NA	Pre	NA	NA	NA	NA	Low	NO	3	0	251.91	0:Not Recurred	METABRIC	7658	0
MB-4714	64.68	NA	Medullary	NA	Post	NA	NA	2	NA	High	YES	3	11	82.57	0:Not Recurred	METABRIC	2510	1
MB-4881	37.05	NA	Ductal/NST	NA	Pre	NA	NA	NA	NA	High	NO	3	0	270.59	0:Not Recurred	METABRIC	8226	0
MB-4904	64.3	NA	Ductal/NST	NA	Post	NA	NA	3	NA	Moderate	YES	3	1	127.53	0:Not Recurred	METABRIC	3877	1
MB-4865	50.7	NA	Ductal/NST	NA	Post	NA	NA	2	NA	Low	NO	3	0	226.88	0:Not Recurred	METABRIC	6897	0
MB-4416	44.89	NA	Ductal/NST	NA	Pre	NA	NA	2	NA	Moderate	YES	3	3	192.3	1:Recurred	METABRIC	7248	1
MB-4407	44.4	NA	Ductal/NST	NA	Pre	NA	NA	1	NA	Moderate	NO	3	0	48.55	1:Recurred	METABRIC	2501	1
MB-4254	68.7	NA	Medullary	NA	Post	NA	NA	NA	NA	High	NO	3	0	176.05	0:Not Recurred	METABRIC	5352	0
MB-4621	39.51	NA	Ductal/NST	NA	Pre	NA	NA	3	NA	Low	YES	3	6	68.42	1:Recurred	METABRIC	8156	0
MB-4893	33.04	NA	Ductal/NST	NA	Pre	NA	NA	2	NA	Low	YES	3	3	174.38	0:Not Recurred	METABRIC	5301	0
MB-4859	74.29	NA	Ductal/NST	NA	Post	NA	NA	1	NA	Low	NO	2	0	155.72	0:Not Recurred	METABRIC	4734	1
MB-4942	60.31	NA	Ductal/NST	NA	Post	NA	NA	2	NA	Low	NO	3	0	122.5	0:Not Recurred	METABRIC	3724	1
MB-4928	75.2	NA	Ductal/NST	NA	Post	NA	NA	2	NA	Moderate	NO	3	1	217.14	0:Not Recurred	METABRIC	6601	0
MB-4792	49.92	NA	Ductal/NST	NA	Pre	NA	NA	2	NA	Low	YES	3	2	35.1	1:Recurred	METABRIC	1219	1
MB-5008	65.76	NA	Ductal/NST	NA	Post	NA	NA	3	NA	High	YES	3	2	220.36	0:Not Recurred	METABRIC	6699	0
MB-6152	60.62	NA	Ductal/NST	NA	Post	NA	NA	NA	NA	High	NO	2	0	225.89	0:Not Recurred	METABRIC	6867	0
MB-5295	60.51	NA	Ductal/NST	NA	Post	NA	NA	2	NA	Low	NO	2	0	74.7	0:Not Recurred	METABRIC	2271	1
MB-6058	41.79	NA	Ductal/NST	NA	Pre	NA	NA	NA	NA	High	YES	2	2	18.32	1:Recurred	METABRIC	680	1
MB-6052	36.47	NA	Ductal/NST	NA	Pre	NA	NA	NA	NA	Low	NO	3	0	252.01	0:Not Recurred	METABRIC	7661	0
MB-5335	41.81	NA	Ductal/NST	NA	Pre	NA	NA	2	NA	High	NO	3	0	10.72	1:Recurred	METABRIC	757	1
MB-5135	38.59	NA	Ductal/NST	NA	Pre	NA	NA	2	NA	Moderate	NO	3	0	27.66	1:Recurred	METABRIC	1121	1
MB-4880	69.68	NA	Ductal/NST	NA	Post	NA	NA	2	NA	High	NO	3	0	85.26	1:Recurred	METABRIC	6329	0
MB-5057	39.25	NA	Ductal/NST	NA	Pre	NA	NA	1	NA	High	NO	3	0	3.91	1:Recurred	METABRIC	1690	1
MB-5102	69.93	NA	Ductal/NST	NA	Post	NA	NA	2	NA	High	YES	3	20	18.22	1:Recurred	METABRIC	911	1
MB-6272	36.93	NA	Ductal/NST	NA	Pre	NA	NA	NA	NA	Low	YES	3	3	17.5	1:Recurred	METABRIC	672	1
MB-6245	47.01	NA	Ductal/NST	NA	Pre	NA	NA	NA	NA	High	NO	3	0	175.3	0:Not Recurred	METABRIC	5329	0
MB-4303	66.91	NA	Ductal/NST	NA	Post	NA	NA	1	NA	Moderate	NO	3	0	87.86	0:Not Recurred	METABRIC	2671	1
MB-6055	33.08	NA	Medullary	NA	Pre	NA	NA	NA	NA	High	YES	3	2	197.8	0:Not Recurred	METABRIC	6013	0
MB-6336	63.22	NA	Ductal/NST	NA	Post	NA	NA	NA	NA	Moderate	YES	3	18	12.07	1:Recurred	METABRIC	516	1
MB-4351	70.27	NA	Ductal/NST	NA	Post	NA	NA	1	NA	Moderate	NO	3	0	36.18	1:Recurred	METABRIC	2044	1
MB-5208	52.43	NA	Ductal/NST	NA	Post	NA	NA	2	NA	Moderate	NO	3	0	149.9	0:Not Recurred	METABRIC	4557	0
MB-5440	49.05	NA	Ductal/NST	NA	Pre	NA	NA	2	NA	High	YES	3	1	194.05	0:Not Recurred	METABRIC	5899	0
MB-5298	49.63	NA	Lobular	NA	Pre	NA	NA	2	NA	High	YES	3	5	22.04	1:Recurred	METABRIC	2547	1
MB-6144	64.55	NA	Medullary	NA	Post	NA	NA	NA	NA	High	NO	2	0	251.58	0:Not Recurred	METABRIC	7648	0
MB-5346	52.09	NA	Ductal/NST	NA	Post	NA	NA	NA	NA	High	YES	3	3	191.74	0:Not Recurred	METABRIC	5829	0
MB-6178	38.58	NA	Ductal/NST	NA	Pre	NA	NA	NA	NA	Moderate	NO	3	8	17.53	1:Recurred	METABRIC	994	1
MB-6062	31.6	NA	Medullary	NA	Pre	NA	NA	NA	NA	High	NO	3	0	278.65	0:Not Recurred	METABRIC	8471	0
MB-4417	68.16	NA	Ductal/NST	NA	Post	NA	NA	2	NA	Moderate	NO	3	0	8.32	1:Recurred	METABRIC	501	1
MB-4332	34.36	NA	Ductal/NST	NA	Pre	NA	NA	1	NA	High	NO	3	0	303.88	0:Not Recurred	METABRIC	9238	0
MB-7205	38.17	NA	Ductal/NST	NA	Pre	NA	NA	NA	NA	Moderate	YES	3	2	163.85	0:Not Recurred	METABRIC	4981	0
MB-7159	60.45	NA	Ductal/NST	NA	Post	NA	NA	NA	NA	High	YES	3	0	9.8	1:Recurred	METABRIC	658	1
MB-4354	55.01	NA	Ductal/NST	NA	Post	NA	NA	NA	NA	Moderate	NO	2	2	8.88	1:Recurred	METABRIC	461	1
MB-6143	60.6	NA	Ductal/NST	NA	Post	NA	NA	2	NA	Moderate	NO	3	0	252.24	0:Not Recurred	METABRIC	7668	0
MB-5148	76.72	NA	Ductal/NST	NA	Post	NA	NA	1	NA	Low	NO	3	0	242.01	0:Not Recurred	METABRIC	7357	1
MB-5225	68.01	NA	Ductal/NST	NA	Post	NA	NA	2	NA	High	NO	3	0	17.83	1:Recurred	METABRIC	1298	1
MB-4024	56.14	NA	Ductal/NST	NA	Post	NA	NA	2	NA	High	NO	3	0	122.47	0:Not Recurred	METABRIC	3723	0
MB-6242	41.29	NA	Ductal/NST	NA	Pre	NA	NA	NA	NA	High	YES	3	8	163.26	0:Not Recurred	METABRIC	4963	0
MB-6237	75.62	NA	Ductal/NST	NA	Post	NA	NA	1	NA	High	NO	3	0	103.82	0:Not Recurred	METABRIC	3156	1
MB-5173	69.05	NA	Ductal/NST	NA	Post	NA	NA	2	NA	High	NO	3	0	19.54	1:Recurred	METABRIC	664	1
MB-5162	53.38	NA	Ductal/NST	NA	Post	NA	NA	1	NA	Low	NO	2	0	162.17	0:Not Recurred	METABRIC	4930	0
MB-5235	59.04	NA	Ductal/NST	NA	Post	NA	NA	1	NA	Moderate	NO	2	0	201.51	1:Recurred	METABRIC	6126	1
MB-4931	58.39	NA	Ductal/NST	NA	Post	NA	NA	2	NA	High	NO	3	0	17.53	1:Recurred	METABRIC	911	1
MB-7045	61.39	NA	Ductal/NST	NA	Post	NA	NA	NA	NA	High	NO	2	0	92.17	1:Recurred	METABRIC	2848	1
MB-7049	48.75	NA	Ductal/NST	NA	Pre	NA	NA	NA	NA	High	NO	3	0	100.69	0:Not Recurred	METABRIC	3061	0
MB-7031	60.58	NA	Ductal/NST	NA	Post	NA	NA	NA	NA	High	YES	3	1	84.24	0:Not Recurred	METABRIC	2561	0
MB-7078	74.8	NA	Ductal/NST	NA	Post	NA	NA	NA	NA	Moderate	NO	3	0	3.95	1:Recurred	METABRIC	125	1
MB-7038	57.62	NA	Ductal/NST	NA	Post	NA	NA	NA	NA	High	YES	3	1	79.97	0:Not Recurred	METABRIC	2431	0
MB-0399	68.47	NA	Ductal/NST	NA	Post	NA	NA	3	NA	Low	YES	3	11	66.78	1:Recurred	METABRIC	4113	1
MB-0265	46.44	NA	Ductal/NST	NA	Pre	NA	NA	2	NA	Moderate	NO	2	1	186.64	0:Not Recurred	METABRIC	5674	0
MB-0191	81.02	NA	Ductal/NST	NA	Post	NA	NA	2	NA	High	NO	3	0	15.1	0:Not Recurred	METABRIC	459	1
MB-0558	69.88	NA	Ductal/NST	NA	Post	NA	NA	2	NA	NA	NO	3	0	96.55	0:Not Recurred	METABRIC	2935	1
MB-0639	50.39	NA	Ductal/NST	NA	Post	NA	NA	1	NA	High	YES	3	0	74.41	0:Not Recurred	METABRIC	2262	0
MB-0318	58.01	NA	Other	NA	Post	NA	NA	1	NA	High	NO	NA	0	166.48	0:Not Recurred	METABRIC	5061	0
MB-6251	48.59	NA	Ductal/NST	NA	Pre	NA	NA	2	NA	High	YES	3	1	12.2	1:Recurred	METABRIC	441	1
MB-0489	41.46	NA	Ductal/NST	NA	Pre	NA	NA	1	NA	Low	YES	3	0	89.38	0:Not Recurred	METABRIC	2717	0
MB-5450	38.92	NA	Ductal/NST	NA	Pre	NA	NA	1	NA	Low	NO	3	0	187.7	0:Not Recurred	METABRIC	5706	0
MB-5155	51.08	NA	Ductal/NST	NA	Post	NA	NA	2	NA	Moderate	YES	NA	3	256.51	0:Not Recurred	METABRIC	7798	0
MB-0100	68.68	NA	Ductal/NST	NA	Post	NA	NA	2	NA	Low	YES	3	0	7.83	1:Recurred	METABRIC	242	1
MB-5572	47.88	NA	Ductal/NST	NA	Pre	NA	NA	1	NA	NA	NO	3	0	176.28	0:Not Recurred	METABRIC	5359	0
MB-5655	67.57	NA	Ductal/NST	NA	Post	NA	NA	2	NA	High	NO	3	0	189.28	0:Not Recurred	METABRIC	5754	0
MB-5577	68.64	NA	Lobular	NA	Post	NA	NA	3	NA	High	NO	3	8	44.57	1:Recurred	METABRIC	1662	1
MB-0200	69.86	NA	Medullary	NA	Post	NA	NA	2	NA	Moderate	NO	3	0	129.14	1:Recurred	METABRIC	3926	1
MB-5633	62.7	NA	Ductal/NST	NA	Post	NA	NA	3	NA	Moderate	YES	3	7	29.28	1:Recurred	METABRIC	1051	1
MB-0278	34.3	NA	Ductal/NST	NA	Pre	NA	NA	3	NA	Moderate	YES	3	3	5.76	1:Recurred	METABRIC	175	1
MB-0634	55.99	NA	Lobular	NA	Post	NA	NA	NA	NA	Moderate	NO	2	0	17.53	0:Not Recurred	METABRIC	533	0
MB-5624	55.43	NA	Ductal/NST	NA	Post	NA	NA	NA	NA	High	YES	3	1	134.21	0:Not Recurred	METABRIC	4080	0
MB-5566	38.44	NA	Ductal/NST	NA	Pre	NA	NA	NA	NA	High	YES	3	14	20.23	1:Recurred	METABRIC	7032	0
MB-0127	52.11	NA	Ductal/NST	NA	Post	NA	NA	2	NA	NA	YES	2	1	130.33	0:Not Recurred	METABRIC	3962	0
MB-0414	72.16	NA	Ductal/NST	NA	Post	NA	NA	2	NA	Low	NO	3	0	75.63	0:Not Recurred	METABRIC	2299	0
MB-0259	38.99	NA	Ductal/NST	NA	Pre	NA	NA	3	NA	High	YES	3	9	11.71	1:Recurred	METABRIC	356	1
MB-0396	56.45	NA	Ductal/NST	NA	Post	NA	NA	2	NA	High	YES	3	0	59.87	0:Not Recurred	METABRIC	1820	0
MB-0874	59.22	NA	Ductal/NST	NA	Post	NA	NA	2	NA	High	YES	3	0	13.75	1:Recurred	METABRIC	498	1
MB-0179	56.39	NA	Ductal/NST	NA	Post	NA	NA	3	NA	Low	YES	3	7	17.7	1:Recurred	METABRIC	538	1
MB-0269	45.39	NA	Ductal/NST	NA	Pre	NA	NA	2	NA	Low	YES	3	2	21.94	0:Not Recurred	METABRIC	667	0
MB-0582	84.76	NA	Lobular	NA	Post	NA	NA	2	NA	High	NO	3	0	15.33	0:Not Recurred	METABRIC	466	1
MB-0901	68.19	NA	Ductal/NST	NA	Post	NA	NA	2	NA	High	YES	3	3	134.38	0:Not Recurred	METABRIC	4085	0
MB-0464	58.98	NA	Ductal/NST	NA	Post	NA	NA	3	NA	Low	YES	3	17	19.28	1:Recurred	METABRIC	1179	1
MB-0163	84.73	NA	Ductal/NST	NA	Post	NA	NA	NA	NA	High	NO	3	1	96.81	0:Not Recurred	METABRIC	2943	1
MB-0149	77.13	NA	Ductal/NST	NA	Post	NA	NA	2	NA	Low	NO	3	0	51.02	0:Not Recurred	METABRIC	1551	1
MB-0350	49.05	NA	Ductal/NST	NA	Pre	NA	NA	2	NA	High	NO	3	0	45.46	1:Recurred	METABRIC	1382	1
MB-0495	63.19	NA	Ductal/NST	NA	Post	NA	NA	2	NA	Low	YES	3	7	44.08	1:Recurred	METABRIC	2154	1
MB-0470	61.78	NA	Lobular	NA	Post	NA	NA	1	NA	NA	NO	1	0	87.07	0:Not Recurred	METABRIC	2647	0
MB-0303	47.71	NA	Ductal/NST	NA	Pre	NA	NA	1	NA	Low	NO	3	0	59.34	0:Not Recurred	METABRIC	1804	0
MB-0340	79.97	NA	Ductal/NST	NA	Post	NA	NA	2	NA	High	NO	3	3	162.57	0:Not Recurred	METABRIC	4942	0
MB-0502	56.41	NA	Ductal/NST	NA	Post	NA	NA	2	NA	Low	YES	3	5	81.02	0:Not Recurred	METABRIC	2463	0
MB-0289	75.91	NA	Ductal/NST	NA	Post	NA	NA	2	NA	NA	NO	3	0	70.66	0:Not Recurred	METABRIC	2148	1
MB-0436	88.29	NA	Ductal/NST	NA	Post	NA	NA	1	NA	Moderate	NO	3	0	74.51	0:Not Recurred	METABRIC	2265	1
MB-0211	42.95	NA	Ductal/NST	NA	Pre	NA	NA	NA	NA	Moderate	NO	3	13	44.21	1:Recurred	METABRIC	1344	1
MB-0588	76.35	NA	Ductal/NST	NA	Post	NA	NA	2	NA	High	NO	2	0	118.16	0:Not Recurred	METABRIC	3592	0
MB-0188	82.65	NA	Lobular	NA	Post	NA	NA	2	NA	High	YES	2	2	13.82	1:Recurred	METABRIC	939	1
MB-0617	72.14	NA	Mucinous	NA	Post	NA	NA	2	NA	Low	NO	1	0	91.74	0:Not Recurred	METABRIC	2789	1
MB-7225	49.61	NA	Ductal/NST	NA	Pre	NA	NA	NA	NA	High	YES	3	3	40.46	1:Recurred	METABRIC	1650	1
MB-7089	47.7	NA	Ductal/NST	NA	Pre	NA	NA	NA	NA	Moderate	YES	3	1	117.34	0:Not Recurred	METABRIC	3567	0
MB-7030	74.21	NA	Other	NA	Post	NA	NA	NA	NA	Low	NO	2	1	30.92	0:Not Recurred	METABRIC	940	1
MB-7119	54.53	NA	Ductal/NST	NA	Post	NA	NA	NA	NA	High	YES	3	2	126.68	0:Not Recurred	METABRIC	3851	0
MB-7012	60.96	NA	Ductal/NST	NA	Post	NA	NA	NA	NA	High	YES	3	0	12.47	1:Recurred	METABRIC	595	1
MB-0174	59.18	NA	Ductal/NST	NA	Post	NA	NA	2	NA	Low	YES	3	0	77.73	0:Not Recurred	METABRIC	2363	0
MB-7039	78.19	NA	Mixed	NA	Post	NA	NA	NA	NA	Moderate	NO	2	1	47.4	1:Recurred	METABRIC	1476	1
MB-5547	43.08	NA	Ductal/NST	NA	Pre	NA	NA	2	NA	Moderate	YES	3	1	97.27	0:Not Recurred	METABRIC	2957	0
MB-5465	69.83	NA	Ductal/NST	NA	Post	NA	NA	2	NA	Low	NO	3	0	15.26	1:Recurred	METABRIC	564	1
GSM1419942	72.7912	NA	NA	NA	NA	NA	NA	NA	NA	NA	NA	NA	NA	NA	NA	GSE58812	1520	1
GSM1419943	66.2642	NA	NA	NA	NA	NA	NA	NA	NA	NA	NA	NA	NA	NA	NA	GSE58812	1281	1
GSM1419944	67.7563	NA	NA	NA	NA	NA	NA	NA	NA	NA	NA	NA	NA	NA	NA	GSE58812	1066	1
GSM1419945	49.5496	NA	NA	NA	NA	NA	NA	NA	NA	NA	NA	NA	NA	NA	NA	GSE58812	1050	1
GSM1419946	84.6325	NA	NA	NA	NA	NA	NA	NA	NA	NA	NA	NA	NA	NA	NA	GSE58812	422	1
GSM1419947	36.9802	NA	NA	NA	NA	NA	NA	NA	NA	NA	NA	NA	NA	NA	NA	GSE58812	2081	0
GSM1419948	59.0198	NA	NA	NA	NA	NA	NA	NA	NA	NA	NA	NA	NA	NA	NA	GSE58812	4517	0
GSM1419949	68.1889	NA	NA	NA	NA	NA	NA	NA	NA	NA	NA	NA	NA	NA	NA	GSE58812	3070	0
GSM1419950	67.8084	NA	NA	NA	NA	NA	NA	NA	NA	NA	NA	NA	NA	NA	NA	GSE58812	618	1
GSM1419951	43.5592	NA	NA	NA	NA	NA	NA	NA	NA	NA	NA	NA	NA	NA	NA	GSE58812	5150	0
GSM1419952	62.0315	NA	NA	NA	NA	NA	NA	NA	NA	NA	NA	NA	NA	NA	NA	GSE58812	4996	0
GSM1419953	65.0568	NA	NA	NA	NA	NA	NA	NA	NA	NA	NA	NA	NA	NA	NA	GSE58812	480	1
GSM1419954	63.154	NA	NA	NA	NA	NA	NA	NA	NA	NA	NA	NA	NA	NA	NA	GSE58812	4815	0
GSM1419955	63.5811	NA	NA	NA	NA	NA	NA	NA	NA	NA	NA	NA	NA	NA	NA	GSE58812	1879	0
GSM1419956	73.1581	NA	NA	NA	NA	NA	NA	NA	NA	NA	NA	NA	NA	NA	NA	GSE58812	1081	1
GSM1419957	43.0418	NA	NA	NA	NA	NA	NA	NA	NA	NA	NA	NA	NA	NA	NA	GSE58812	4939	0
GSM1419958	49.8398	NA	NA	NA	NA	NA	NA	NA	NA	NA	NA	NA	NA	NA	NA	GSE58812	4783	0
GSM1419968	54.0561	NA	NA	NA	NA	NA	NA	NA	NA	NA	NA	NA	NA	NA	NA	GSE58812	4824	0
GSM1419969	50.1109	NA	NA	NA	NA	NA	NA	NA	NA	NA	NA	NA	NA	NA	NA	GSE58812	767	1
GSM1419970	57.0924	NA	NA	NA	NA	NA	NA	NA	NA	NA	NA	NA	NA	NA	NA	GSE58812	4562	0
GSM1419971	65.5551	NA	NA	NA	NA	NA	NA	NA	NA	NA	NA	NA	NA	NA	NA	GSE58812	871	1
GSM1419972	40.6188	NA	NA	NA	NA	NA	NA	NA	NA	NA	NA	NA	NA	NA	NA	GSE58812	4572	0
GSM1419973	76.3778	NA	NA	NA	NA	NA	NA	NA	NA	NA	NA	NA	NA	NA	NA	GSE58812	1055	1
GSM1419974	50.5325	NA	NA	NA	NA	NA	NA	NA	NA	NA	NA	NA	NA	NA	NA	GSE58812	1430	1
GSM1419975	53.1718	NA	NA	NA	NA	NA	NA	NA	NA	NA	NA	NA	NA	NA	NA	GSE58812	4270	0
GSM1419976	78.2806	NA	NA	NA	NA	NA	NA	NA	NA	NA	NA	NA	NA	NA	NA	GSE58812	3884	0
GSM1419977	29.6016	NA	NA	NA	NA	NA	NA	NA	NA	NA	NA	NA	NA	NA	NA	GSE58812	2034	0
GSM1419978	61.3306	NA	NA	NA	NA	NA	NA	NA	NA	NA	NA	NA	NA	NA	NA	GSE58812	2593	0
GSM1419979	74.0534	NA	NA	NA	NA	NA	NA	NA	NA	NA	NA	NA	NA	NA	NA	GSE58812	3786	0
GSM1419980	44.1396	NA	NA	NA	NA	NA	NA	NA	NA	NA	NA	NA	NA	NA	NA	GSE58812	4143	0
GSM1419981	54.5708	NA	NA	NA	NA	NA	NA	NA	NA	NA	NA	NA	NA	NA	NA	GSE58812	4147	0
GSM1419982	53.5469	NA	NA	NA	NA	NA	NA	NA	NA	NA	NA	NA	NA	NA	NA	GSE58812	3809	0
GSM1419983	72.742	NA	NA	NA	NA	NA	NA	NA	NA	NA	NA	NA	NA	NA	NA	GSE58812	1217	0
GSM1419984	58.4586	NA	NA	NA	NA	NA	NA	NA	NA	NA	NA	NA	NA	NA	NA	GSE58812	3393	0
GSM1419985	71.5373	NA	NA	NA	NA	NA	NA	NA	NA	NA	NA	NA	NA	NA	NA	GSE58812	616	0
GSM1419986	43.2526	NA	NA	NA	NA	NA	NA	NA	NA	NA	NA	NA	NA	NA	NA	GSE58812	3492	0
GSM1419987	62.2341	NA	NA	NA	NA	NA	NA	NA	NA	NA	NA	NA	NA	NA	NA	GSE58812	3628	0
GSM1419988	38.8556	NA	NA	NA	NA	NA	NA	NA	NA	NA	NA	NA	NA	NA	NA	GSE58812	3473	0
GSM1419989	50.9569	NA	NA	NA	NA	NA	NA	NA	NA	NA	NA	NA	NA	NA	NA	GSE58812	65	0
GSM1419990	42.0288	NA	NA	NA	NA	NA	NA	NA	NA	NA	NA	NA	NA	NA	NA	GSE58812	3221	0
GSM1419991	74.3765	NA	NA	NA	NA	NA	NA	NA	NA	NA	NA	NA	NA	NA	NA	GSE58812	822	1
GSM1419992	57.3415	NA	NA	NA	NA	NA	NA	NA	NA	NA	NA	NA	NA	NA	NA	GSE58812	3001	0
GSM1419993	57.7166	NA	NA	NA	NA	NA	NA	NA	NA	NA	NA	NA	NA	NA	NA	GSE58812	2125	0
GSM1419994	76.9938	NA	NA	NA	NA	NA	NA	NA	NA	NA	NA	NA	NA	NA	NA	GSE58812	163	1
GSM1419995	37.5852	NA	NA	NA	NA	NA	NA	NA	NA	NA	NA	NA	NA	NA	NA	GSE58812	1047	1
GSM1419996	40.9692	NA	NA	NA	NA	NA	NA	NA	NA	NA	NA	NA	NA	NA	NA	GSE58812	2887	0
GSM1419997	31.6906	NA	NA	NA	NA	NA	NA	NA	NA	NA	NA	NA	NA	NA	NA	GSE58812	2658	0
GSM1419999	73.8481	NA	NA	NA	NA	NA	NA	NA	NA	NA	NA	NA	NA	NA	NA	GSE58812	2781	0
GSM1420000	55.9644	NA	NA	NA	NA	NA	NA	NA	NA	NA	NA	NA	NA	NA	NA	GSE58812	2672	0
GSM1420001	65.5031	NA	NA	NA	NA	NA	NA	NA	NA	NA	NA	NA	NA	NA	NA	GSE58812	2569	0
GSM1420002	58.8583	NA	NA	NA	NA	NA	NA	NA	NA	NA	NA	NA	NA	NA	NA	GSE58812	2261	1
GSM1420003	49.1472	NA	NA	NA	NA	NA	NA	NA	NA	NA	NA	NA	NA	NA	NA	GSE58812	2086	0
GSM1420004	56.1095	NA	NA	NA	NA	NA	NA	NA	NA	NA	NA	NA	NA	NA	NA	GSE58812	2527	0
GSM1420005	82.6694	NA	NA	NA	NA	NA	NA	NA	NA	NA	NA	NA	NA	NA	NA	GSE58812	811	1
GSM1420006	56.0712	NA	NA	NA	NA	NA	NA	NA	NA	NA	NA	NA	NA	NA	NA	GSE58812	2293	0
GSM1420007	52.5284	NA	NA	NA	NA	NA	NA	NA	NA	NA	NA	NA	NA	NA	NA	GSE58812	2456	0
GSM1420008	57.3306	NA	NA	NA	NA	NA	NA	NA	NA	NA	NA	NA	NA	NA	NA	GSE58812	2418	0
GSM1420009	54.5024	NA	NA	NA	NA	NA	NA	NA	NA	NA	NA	NA	NA	NA	NA	GSE58812	1950	0
GSM1420010	60.6105	NA	NA	NA	NA	NA	NA	NA	NA	NA	NA	NA	NA	NA	NA	GSE58812	1638	1
GSM1420011	71.7289	NA	NA	NA	NA	NA	NA	NA	NA	NA	NA	NA	NA	NA	NA	GSE58812	1466	0
GSM1420012	79.1102	NA	NA	NA	NA	NA	NA	NA	NA	NA	NA	NA	NA	NA	NA	GSE58812	1632	1
GSM1420013	43.1047	NA	NA	NA	NA	NA	NA	NA	NA	NA	NA	NA	NA	NA	NA	GSE58812	2315	0
GSM1420014	50.1218	NA	NA	NA	NA	NA	NA	NA	NA	NA	NA	NA	NA	NA	NA	GSE58812	2080	0
GSM1420015	57.41	NA	NA	NA	NA	NA	NA	NA	NA	NA	NA	NA	NA	NA	NA	GSE58812	2011	0
GSM1420016	59.2142	NA	NA	NA	NA	NA	NA	NA	NA	NA	NA	NA	NA	NA	NA	GSE58812	2063	0
GSM1420017	62.6338	NA	NA	NA	NA	NA	NA	NA	NA	NA	NA	NA	NA	NA	NA	GSE58812	2289	0
GSM1420018	70.5435	NA	NA	NA	NA	NA	NA	NA	NA	NA	NA	NA	NA	NA	NA	GSE58812	839	1
GSM1420019	66.0014	NA	NA	NA	NA	NA	NA	NA	NA	NA	NA	NA	NA	NA	NA	GSE58812	601	1
GSM1420020	67.7508	NA	NA	NA	NA	NA	NA	NA	NA	NA	NA	NA	NA	NA	NA	GSE58812	1560	0
GSM1420021	41.4073	NA	NA	NA	NA	NA	NA	NA	NA	NA	NA	NA	NA	NA	NA	GSE58812	617	1
GSM1420022	36.1533	NA	NA	NA	NA	NA	NA	NA	NA	NA	NA	NA	NA	NA	NA	GSE58812	3277	0
GSM1420023	67.3265	NA	NA	NA	NA	NA	NA	NA	NA	NA	NA	NA	NA	NA	NA	GSE58812	2032	0
GSM1420024	42.6968	NA	NA	NA	NA	NA	NA	NA	NA	NA	NA	NA	NA	NA	NA	GSE58812	3341	0
GSM1420025	37.8508	NA	NA	NA	NA	NA	NA	NA	NA	NA	NA	NA	NA	NA	NA	GSE58812	3351	0
GSM1420026	45.3717	NA	NA	NA	NA	NA	NA	NA	NA	NA	NA	NA	NA	NA	NA	GSE58812	2524	0
GSM1420027	30.1465	NA	NA	NA	NA	NA	NA	NA	NA	NA	NA	NA	NA	NA	NA	GSE58812	3053	0
GSM1420028	50.4203	NA	NA	NA	NA	NA	NA	NA	NA	NA	NA	NA	NA	NA	NA	GSE58812	1443	1
GSM1420029	46.3299	NA	NA	NA	NA	NA	NA	NA	NA	NA	NA	NA	NA	NA	NA	GSE58812	3148	0
GSM1420030	65.7878	NA	NA	NA	NA	NA	NA	NA	NA	NA	NA	NA	NA	NA	NA	GSE58812	2991	0
GSM1420031	58.2834	NA	NA	NA	NA	NA	NA	NA	NA	NA	NA	NA	NA	NA	NA	GSE58812	1422	0
GSM1420032	66.3682	NA	NA	NA	NA	NA	NA	NA	NA	NA	NA	NA	NA	NA	NA	GSE58812	818	0
GSM1420033	68.8405	NA	NA	NA	NA	NA	NA	NA	NA	NA	NA	NA	NA	NA	NA	GSE58812	2570	0
GSM1420034	64.4162	NA	NA	NA	NA	NA	NA	NA	NA	NA	NA	NA	NA	NA	NA	GSE58812	2619	0
GSM1420035	46.037	NA	NA	NA	NA	NA	NA	NA	NA	NA	NA	NA	NA	NA	NA	GSE58812	986	1
GSM1420036	53.7522	NA	NA	NA	NA	NA	NA	NA	NA	NA	NA	NA	NA	NA	NA	GSE58812	2648	0
GSM1420037	29.0486	NA	NA	NA	NA	NA	NA	NA	NA	NA	NA	NA	NA	NA	NA	GSE58812	2717	0
GSM1420038	57.7823	NA	NA	NA	NA	NA	NA	NA	NA	NA	NA	NA	NA	NA	NA	GSE58812	1185	1
GSM1420039	66.0205	NA	NA	NA	NA	NA	NA	NA	NA	NA	NA	NA	NA	NA	NA	GSE58812	619	1
GSM1420040	67.4059	NA	NA	NA	NA	NA	NA	NA	NA	NA	NA	NA	NA	NA	NA	GSE58812	1632	0
GSM1420041	70.2642	NA	NA	NA	NA	NA	NA	NA	NA	NA	NA	NA	NA	NA	NA	GSE58812	1734	1
GSM1420042	52.0055	NA	NA	NA	NA	NA	NA	NA	NA	NA	NA	NA	NA	NA	NA	GSE58812	2219	0
GSM1420043	58.6749	NA	NA	NA	NA	NA	NA	NA	NA	NA	NA	NA	NA	NA	NA	GSE58812	892	1
GSM1420044	55.0034	NA	NA	NA	NA	NA	NA	NA	NA	NA	NA	NA	NA	NA	NA	GSE58812	1892	0
GSM1420045	28.4819	NA	NA	NA	NA	NA	NA	NA	NA	NA	NA	NA	NA	NA	NA	GSE58812	2009	0
GSM1420046	58.2396	NA	NA	NA	NA	NA	NA	NA	NA	NA	NA	NA	NA	NA	NA	GSE58812	2025	0
GSM1420047	54.7406	NA	NA	NA	NA	NA	NA	NA	NA	NA	NA	NA	NA	NA	NA	GSE58812	1664	0
GSM1420048	69.87	NA	NA	NA	NA	NA	NA	NA	NA	NA	NA	NA	NA	NA	NA	GSE58812	1633	0
GSM1420049	69.5113	NA	NA	NA	NA	NA	NA	NA	NA	NA	NA	NA	NA	NA	NA	GSE58812	1780	0
GSM1420050	44.8323	NA	NA	NA	NA	NA	NA	NA	NA	NA	NA	NA	NA	NA	NA	GSE58812	1639	0
GSM1420051	52.3258	NA	NA	NA	NA	NA	NA	NA	NA	NA	NA	NA	NA	NA	NA	GSE58812	904	1
GSM1420052	49.7933	NA	NA	NA	NA	NA	NA	NA	NA	NA	NA	NA	NA	NA	NA	GSE58812	1647	0
GSM1420053	53.1472	NA	NA	NA	NA	NA	NA	NA	NA	NA	NA	NA	NA	NA	NA	GSE58812	1547	0
GSM1420054	66.308	NA	NA	NA	NA	NA	NA	NA	NA	NA	NA	NA	NA	NA	NA	GSE58812	1262	0
GSM1420055	43.4826	NA	NA	NA	NA	NA	NA	NA	NA	NA	NA	NA	NA	NA	NA	GSE58812	1430	0
GSM1420056	47.5838	NA	NA	NA	NA	NA	NA	NA	NA	NA	NA	NA	NA	NA	NA	GSE58812	1381	0
GSM1420057	52.4134	NA	NA	NA	NA	NA	NA	NA	NA	NA	NA	NA	NA	NA	NA	GSE58812	1390	0
TCGA-A8-A08R-01	52	Positive	Infiltrating Ductal Carcinoma	No	Post (prior bilateral ovariectomy OR >12 mo since LMP with no prior hysterectomy)	M0	N1a	T2	Stage IIB	NA	NA	NA	NA	NA	NA	TCGA-BRCA	30	0
TCGA-C8-A27B-01	48	Negative	Infiltrating Ductal Carcinoma	No	Peri (6-12 months since last menstrual period)	M0	N0	T3	Stage IIB	NA	NA	NA	NA	NA	NA	TCGA-BRCA	30	0
TCGA-AN-A04D-01	58	Positive	Infiltrating Ductal Carcinoma	No	Post (prior bilateral ovariectomy OR >12 mo since LMP with no prior hysterectomy)	M0	N1	T2	Stage IIB	NA	NA	NA	NA	NA	NA	TCGA-BRCA	52	0
TCGA-BH-A18G-01	81	Negative	Infiltrating Ductal Carcinoma	No	Post (prior bilateral ovariectomy OR >12 mo since LMP with no prior hysterectomy)	M0	N0	T1c	Stage IA	NA	NA	NA	NA	NA	NA	TCGA-BRCA	61	0
TCGA-D8-A1JF-01	79	Positive	Infiltrating Ductal Carcinoma	No	Post (prior bilateral ovariectomy OR >12 mo since LMP with no prior hysterectomy)	M0	N2a	T1c	Stage IIIA	NA	NA	NA	NA	NA	NA	TCGA-BRCA	96	0
TCGA-A7-A26I-01	65	Negative	Infiltrating Ductal Carcinoma	No	Post (prior bilateral ovariectomy OR >12 mo since LMP with no prior hysterectomy)	M0	N0	T2	Stage IIA	NA	NA	NA	NA	NA	NA	TCGA-BRCA	122	0
TCGA-A2-A1G6-01	50	Positive	Infiltrating Ductal Carcinoma	No	Pre (<6 months since LMP AND no prior bilateral ovariectomy AND not on estrogen replacement)	M0	N2a	T2	Stage IIIA	NA	NA	NA	NA	NA	NA	TCGA-BRCA	132	0
TCGA-BH-A0E0-01	38	Positive	Infiltrating Ductal Carcinoma	No	Pre (<6 months since LMP AND no prior bilateral ovariectomy AND not on estrogen replacement)	M0	N3a	T3	Stage IIIC	NA	NA	NA	NA	NA	NA	TCGA-BRCA	133	0
TCGA-D8-A27H-01	72	Negative	Infiltrating Ductal Carcinoma	No	Post (prior bilateral ovariectomy OR >12 mo since LMP with no prior hysterectomy)	M0	N0	T2	Stage IIA	NA	NA	NA	NA	NA	NA	TCGA-BRCA	140	0
TCGA-D8-A27M-01	59	Negative	Infiltrating Ductal Carcinoma	No	Post (prior bilateral ovariectomy OR >12 mo since LMP with no prior hysterectomy)	M0	N0	T1c	Stage IA	NA	NA	NA	NA	NA	NA	TCGA-BRCA	144	0
TCGA-BH-A0RX-01	59	Negative	Infiltrating Ductal Carcinoma	No	Post (prior bilateral ovariectomy OR >12 mo since LMP with no prior hysterectomy)	M0	N0 (i-)	T2	Stage IIA	NA	NA	NA	NA	NA	NA	TCGA-BRCA	170	0
TCGA-D8-A1XQ-01	69	Negative	Infiltrating Ductal Carcinoma	No	Post (prior bilateral ovariectomy OR >12 mo since LMP with no prior hysterectomy)	M0	N0	T2	Stage IIA	NA	NA	NA	NA	NA	NA	TCGA-BRCA	177	0
TCGA-AR-A0U1-01	36	Positive	Infiltrating Ductal Carcinoma	No	Pre (<6 months since LMP AND no prior bilateral ovariectomy AND not on estrogen replacement)	M0	N1	T2	Stage IIB	NA	NA	NA	NA	NA	NA	TCGA-BRCA	185	0
TCGA-D8-A1JG-01	62	Negative	Infiltrating Ductal Carcinoma	No	Post (prior bilateral ovariectomy OR >12 mo since LMP with no prior hysterectomy)	M0	N0	T2	Stage IIA	NA	NA	NA	NA	NA	NA	TCGA-BRCA	187	0
TCGA-AN-A0AL-01	41	Negative	Infiltrating Ductal Carcinoma	No	Pre (<6 months since LMP AND no prior bilateral ovariectomy AND not on estrogen replacement)	M0	N0	T4	Stage IIIB	NA	NA	NA	NA	NA	NA	TCGA-BRCA	197	0
TCGA-A7-A26G-01	50	Negative	Other, specify	No	Pre (<6 months since LMP AND no prior bilateral ovariectomy AND not on estrogen replacement)	M0	N0 (i+)	T2	Stage IIA	NA	NA	NA	NA	NA	NA	TCGA-BRCA	209	0
TCGA-D8-A13Z-01	51	Positive	Infiltrating Ductal Carcinoma	No	Post (prior bilateral ovariectomy OR >12 mo since LMP with no prior hysterectomy)	M0	N2a	T2		NA	NA	NA	NA	NA	NA	TCGA-BRCA	210	0
TCGA-BH-A18T-01	70	Negative	Infiltrating Ductal Carcinoma	No	Post (prior bilateral ovariectomy OR >12 mo since LMP with no prior hysterectomy)	M0	N0	T2	Stage IIA	NA	NA	NA	NA	NA	NA	TCGA-BRCA	224	1
TCGA-D8-A27F-01	40	Negative	Infiltrating Ductal Carcinoma	No	Pre (<6 months since LMP AND no prior bilateral ovariectomy AND not on estrogen replacement)	M0	N0	T2	Stage IIA	NA	NA	NA	NA	NA	NA	TCGA-BRCA	227	0
TCGA-AN-A0FL-01	62	Negative	Infiltrating Ductal Carcinoma	No	Post (prior bilateral ovariectomy OR >12 mo since LMP with no prior hysterectomy)	M0	N0	T2	Stage IIA	NA	NA	NA	NA	NA	NA	TCGA-BRCA	230	0
TCGA-E2-A1LS-01	46	Negative	Infiltrating Ductal Carcinoma	No	Pre (<6 months since LMP AND no prior bilateral ovariectomy AND not on estrogen replacement)	M0	N0	T1c	Stage IA	NA	NA	NA	NA	NA	NA	TCGA-BRCA	239	0
TCGA-EW-A1P8-01	58	Positive	Infiltrating Ductal Carcinoma	No	Post (prior bilateral ovariectomy OR >12 mo since LMP with no prior hysterectomy)	M0	N3b	T2	Stage IIIC	NA	NA	NA	NA	NA	NA	TCGA-BRCA	239	1
TCGA-A2-A0T2-01	66	Positive	Infiltrating Ductal Carcinoma	No	Post (prior bilateral ovariectomy OR >12 mo since LMP with no prior hysterectomy)	M1	N3	T3	Stage IV	NA	NA	NA	NA	NA	NA	TCGA-BRCA	240	1
TCGA-A7-A26F-01	55	Negative	Other, specify	No	Post (prior bilateral ovariectomy OR >12 mo since LMP with no prior hysterectomy)	M0	N0	T1	Stage IA	NA	NA	NA	NA	NA	NA	TCGA-BRCA	257	0
TCGA-D8-A1JL-01	72	Negative	Infiltrating Ductal Carcinoma	No	Post (prior bilateral ovariectomy OR >12 mo since LMP with no prior hysterectomy)	M0	N0	T2	Stage IIA	NA	NA	NA	NA	NA	NA	TCGA-BRCA	265	0
TCGA-E2-A1LK-01	84	Positive	Infiltrating Ductal Carcinoma	No	Post (prior bilateral ovariectomy OR >12 mo since LMP with no prior hysterectomy)	M0	N3a	T4b	Stage IIIC	NA	NA	NA	NA	NA	NA	TCGA-BRCA	266	1
TCGA-BH-A0E6-01	69	Negative	Infiltrating Ductal Carcinoma	No	Post (prior bilateral ovariectomy OR >12 mo since LMP with no prior hysterectomy)	M0	N0 (i-)	T1c	Stage IA	NA	NA	NA	NA	NA	NA	TCGA-BRCA	292	0
TCGA-AO-A0J4-01	41	Negative	Infiltrating Ductal Carcinoma	No	Pre (<6 months since LMP AND no prior bilateral ovariectomy AND not on estrogen replacement)	M0	N0 (i-)	T1c	Stage IA	NA	NA	NA	NA	NA	NA	TCGA-BRCA	294	0
TCGA-A8-A07O-01	51	Negative	Infiltrating Ductal Carcinoma	No	Post (prior bilateral ovariectomy OR >12 mo since LMP with no prior hysterectomy)	M0	N0	T2	Stage IIA	NA	NA	NA	NA	NA	NA	TCGA-BRCA	304	0
TCGA-A7-A0CE-01	57	Negative	Infiltrating Ductal Carcinoma	No	Indeterminate (neither Pre or Postmenopausal)	M0	N0 (i-)	T2	Stage IIA	NA	NA	NA	NA	NA	NA	TCGA-BRCA	309	0
TCGA-D8-A1XK-01	55	Positive	Infiltrating Ductal Carcinoma	No	Post (prior bilateral ovariectomy OR >12 mo since LMP with no prior hysterectomy)	MX	N1a	T2	Stage IIB	NA	NA	NA	NA	NA	NA	TCGA-BRCA	326	0
TCGA-E2-A1B6-01	44	Negative	Infiltrating Ductal Carcinoma	No	Pre (<6 months since LMP AND no prior bilateral ovariectomy AND not on estrogen replacement)	M0	N0	T2	Stage IIA	NA	NA	NA	NA	NA	NA	TCGA-BRCA	338	0
TCGA-E2-A1LG-01	50	Negative	Infiltrating Lobular Carcinoma	No	Peri (6-12 months since last menstrual period)	M0	N0	T2	Stage IIA	NA	NA	NA	NA	NA	NA	TCGA-BRCA	350	0
TCGA-BH-A0BW-01	71	Negative	Infiltrating Ductal Carcinoma	No	Post (prior bilateral ovariectomy OR >12 mo since LMP with no prior hysterectomy)	M0	N0	T1c	Stage I	NA	NA	NA	NA	NA	NA	TCGA-BRCA	355	0
TCGA-AR-A0TU-01	35	Negative	Infiltrating Ductal Carcinoma	No	Pre (<6 months since LMP AND no prior bilateral ovariectomy AND not on estrogen replacement)	M0	N0	T2	Stage IIA	NA	NA	NA	NA	NA	NA	TCGA-BRCA	360	0
TCGA-BH-A0WA-01	82	Negative		No		M0	N0 (i-)	T1c	Stage I	NA	NA	NA	NA	NA	NA	TCGA-BRCA	372	0
TCGA-A7-A0DA-01	62	Negative	Infiltrating Ductal Carcinoma	No	Post (prior bilateral ovariectomy OR >12 mo since LMP with no prior hysterectomy)	M0	N0 (i-)	T2	Stage IIA	NA	NA	NA	NA	NA	NA	TCGA-BRCA	373	0
TCGA-D8-A142-01	74	Negative	Infiltrating Ductal Carcinoma	No	Post (prior bilateral ovariectomy OR >12 mo since LMP with no prior hysterectomy)	M0	N0	T3	Stage IIB	NA	NA	NA	NA	NA	NA	TCGA-BRCA	425	0
TCGA-A8-A09X-01	62	Positive	Infiltrating Lobular Carcinoma	No	Post (prior bilateral ovariectomy OR >12 mo since LMP with no prior hysterectomy)	M0	N3a	T2	Stage IIIC	NA	NA	NA	NA	NA	NA	TCGA-BRCA	426	1
TCGA-D8-A143-01	51	Negative	Infiltrating Ductal Carcinoma	No	Post (prior bilateral ovariectomy OR >12 mo since LMP with no prior hysterectomy)	M0	N0	T2	Stage IIA	NA	NA	NA	NA	NA	NA	TCGA-BRCA	431	0
TCGA-E2-A158-01	43	Positive	Infiltrating Ductal Carcinoma	No	Pre (<6 months since LMP AND no prior bilateral ovariectomy AND not on estrogen replacement)	M0	N1mi	T1c	Stage IIA	NA	NA	NA	NA	NA	NA	TCGA-BRCA	450	0
TCGA-EW-A1OW-01	58	Negative	Infiltrating Ductal Carcinoma	No	Post (prior bilateral ovariectomy OR >12 mo since LMP with no prior hysterectomy)	MX	N0	T2	Stage IIA	NA	NA	NA	NA	NA	NA	TCGA-BRCA	463	0
TCGA-AQ-A04J-01	45	Negative	Infiltrating Ductal Carcinoma	No	Pre (<6 months since LMP AND no prior bilateral ovariectomy AND not on estrogen replacement)	M0	N0 (i+)	T2	Stage IIA	NA	NA	NA	NA	NA	NA	TCGA-BRCA	499	0
TCGA-EW-A1P4-01	43	Negative	Medullary Carcinoma	No	Pre (<6 months since LMP AND no prior bilateral ovariectomy AND not on estrogen replacement)	M0	N0 (i-)	T2	Stage IIA	NA	NA	NA	NA	NA	NA	TCGA-BRCA	501	0
TCGA-E2-A159-01	50	Negative	Infiltrating Ductal Carcinoma	No	Pre (<6 months since LMP AND no prior bilateral ovariectomy AND not on estrogen replacement)	M0	N0	T2	Stage IIA	NA	NA	NA	NA	NA	NA	TCGA-BRCA	515	0
TCGA-EW-A1OV-01	56	Positive	Infiltrating Ductal Carcinoma	No	Post (prior bilateral ovariectomy OR >12 mo since LMP with no prior hysterectomy)	MX	N1mi	T2	Stage IIB	NA	NA	NA	NA	NA	NA	TCGA-BRCA	522	0
TCGA-AR-A1AR-01	50	Positive	Infiltrating Ductal Carcinoma	No	Post (prior bilateral ovariectomy OR >12 mo since LMP with no prior hysterectomy)	M0	N2	T1	Stage IIIA	NA	NA	NA	NA	NA	NA	TCGA-BRCA	523	1
TCGA-A2-A0T0-01	59	Positive	Infiltrating Ductal Carcinoma	No	Post (prior bilateral ovariectomy OR >12 mo since LMP with no prior hysterectomy)	M0	N1	T2	Stage IIB	NA	NA	NA	NA	NA	NA	TCGA-BRCA	533	0
TCGA-A2-A04P-01	36	Positive	Infiltrating Ductal Carcinoma	No	Pre (<6 months since LMP AND no prior bilateral ovariectomy AND not on estrogen replacement)	M0	N3c	T2	Stage IIIC	NA	NA	NA	NA	NA	NA	TCGA-BRCA	547	1
TCGA-A2-A0YE-01	48	Positive	Infiltrating Ductal Carcinoma	No	Post (prior bilateral ovariectomy OR >12 mo since LMP with no prior hysterectomy)	M0	N1a	T2	Stage IIB	NA	NA	NA	NA	NA	NA	TCGA-BRCA	553	0
TCGA-B6-A0IK-01	63	Positive	Infiltrating Ductal Carcinoma	No	Indeterminate (neither Pre or Postmenopausal)	M0	N1	T4	Stage IIIB	NA	NA	NA	NA	NA	NA	TCGA-BRCA	571	1
TCGA-A8-A07C-01	57	Negative	Infiltrating Ductal Carcinoma	No	Post (prior bilateral ovariectomy OR >12 mo since LMP with no prior hysterectomy)	M0	N0	T2	Stage IIA	NA	NA	NA	NA	NA	NA	TCGA-BRCA	580	0
TCGA-A1-A0SP-01	40	Negative	Infiltrating Ductal Carcinoma			M0	N0 (i-)	T2	Stage IIA	NA	NA	NA	NA	NA	NA	TCGA-BRCA	583	0
TCGA-AO-A0J2-01	41	Negative	Infiltrating Ductal Carcinoma	No	Pre (<6 months since LMP AND no prior bilateral ovariectomy AND not on estrogen replacement)	M0	N0 (i-)	T1c	Stage IA	NA	NA	NA	NA	NA	NA	TCGA-BRCA	585	0
TCGA-E2-A150-01	48	Negative	Infiltrating Ductal Carcinoma	No	Post (prior bilateral ovariectomy OR >12 mo since LMP with no prior hysterectomy)	M0	N0	T2	Stage IIA	NA	NA	NA	NA	NA	NA	TCGA-BRCA	591	0
TCGA-EW-A1PB-01	70	Positive	Infiltrating Ductal Carcinoma	No	Post (prior bilateral ovariectomy OR >12 mo since LMP with no prior hysterectomy)	MX	N1a	T3	Stage IIIA	NA	NA	NA	NA	NA	NA	TCGA-BRCA	608	0
TCGA-AR-A1AY-01	65	Negative	Infiltrating Ductal Carcinoma	No	Post (prior bilateral ovariectomy OR >12 mo since LMP with no prior hysterectomy)	M0	N0	T1	Stage I	NA	NA	NA	NA	NA	NA	TCGA-BRCA	614	0
TCGA-E2-A1L7-01	40	Positive	Infiltrating Ductal Carcinoma	No	Pre (<6 months since LMP AND no prior bilateral ovariectomy AND not on estrogen replacement)	M0	N2	T2	Stage IIIA	NA	NA	NA	NA	NA	NA	TCGA-BRCA	633	0
TCGA-EW-A1P7-01	59	Negative	Infiltrating Ductal Carcinoma	No	Post (prior bilateral ovariectomy OR >12 mo since LMP with no prior hysterectomy)	M0	N0 (i-)	T2	Stage IIA	NA	NA	NA	NA	NA	NA	TCGA-BRCA	635	0
TCGA-A2-A0D0-01	60	Negative	Infiltrating Ductal Carcinoma	No	Post (prior bilateral ovariectomy OR >12 mo since LMP with no prior hysterectomy)	M0	N0 (i-)	T2	Stage IIA	NA	NA	NA	NA	NA	NA	TCGA-BRCA	643	0
TCGA-B6-A0WX-01	40	Positive	Other, specify	No	Pre (<6 months since LMP AND no prior bilateral ovariectomy AND not on estrogen replacement)	M0	N1b	T3	Stage IIIA	NA	NA	NA	NA	NA	NA	TCGA-BRCA	653	1
TCGA-A2-A04U-01	47	Negative	Infiltrating Ductal Carcinoma	No	Peri (6-12 months since last menstrual period)	M0	N0 (i+)	T2	Stage IIA	NA	NA	NA	NA	NA	NA	TCGA-BRCA	670	0
TCGA-E2-A14X-01	55	Positive	Infiltrating Ductal Carcinoma	No	Post (prior bilateral ovariectomy OR >12 mo since LMP with no prior hysterectomy)	M0	N2	T2	Stage IIIA	NA	NA	NA	NA	NA	NA	TCGA-BRCA	692	0
TCGA-A2-A0CM-01	40	Negative	Infiltrating Ductal Carcinoma	No	Pre (<6 months since LMP AND no prior bilateral ovariectomy AND not on estrogen replacement)	M0	N0 (i-)	T2	Stage IIA	NA	NA	NA	NA	NA	NA	TCGA-BRCA	754	1
TCGA-BH-A0BG-01	73	Negative	Infiltrating Ductal Carcinoma	No	Post (prior bilateral ovariectomy OR >12 mo since LMP with no prior hysterectomy)	M0	N0	T1	Stage I	NA	NA	NA	NA	NA	NA	TCGA-BRCA	756	0
TCGA-AO-A0J6-01	61	Negative	Infiltrating Ductal Carcinoma	No	Post (prior bilateral ovariectomy OR >12 mo since LMP with no prior hysterectomy)	M0	N0 (i-)	T2	Stage IIA	NA	NA	NA	NA	NA	NA	TCGA-BRCA	775	0
TCGA-E2-A14R-01	62	Negative	Infiltrating Ductal Carcinoma	No	Post (prior bilateral ovariectomy OR >12 mo since LMP with no prior hysterectomy)	M0	N0	T2	Stage IIA	NA	NA	NA	NA	NA	NA	TCGA-BRCA	845	0
TCGA-A1-A0SO-01	67	Positive	Infiltrating Ductal Carcinoma	No	Post (prior bilateral ovariectomy OR >12 mo since LMP with no prior hysterectomy)	M0	N1	T2	Stage IIB	NA	NA	NA	NA	NA	NA	TCGA-BRCA	852	0
TCGA-EW-A1P1-01	68	Positive	Infiltrating Ductal Carcinoma	No	Post (prior bilateral ovariectomy OR >12 mo since LMP with no prior hysterectomy)	MX	N3b	T2	Stage IIIC	NA	NA	NA	NA	NA	NA	TCGA-BRCA	919	0
TCGA-A2-A0YM-01	67	Negative	Infiltrating Ductal Carcinoma	No	Post (prior bilateral ovariectomy OR >12 mo since LMP with no prior hysterectomy)	M0	N0 (i-)	T2	Stage IIA	NA	NA	NA	NA	NA	NA	TCGA-BRCA	964	0
TCGA-A1-A0SK-01	54	Negative	Other, specify	No	Indeterminate (neither Pre or Postmenopausal)	M0	N0 (i-)	T2	Stage IIA	NA	NA	NA	NA	NA	NA	TCGA-BRCA	967	1
TCGA-E2-A1LL-01	73	Positive	Infiltrating Ductal Carcinoma	No	Post (prior bilateral ovariectomy OR >12 mo since LMP with no prior hysterectomy)	MX	N2a	T3	Stage IIIA	NA	NA	NA	NA	NA	NA	TCGA-BRCA	1014	0
TCGA-A2-A0D2-01	45	Negative	Infiltrating Ductal Carcinoma	No	Pre (<6 months since LMP AND no prior bilateral ovariectomy AND not on estrogen replacement)	M0	N0 (i+)	T2	Stage IIA	NA	NA	NA	NA	NA	NA	TCGA-BRCA	1027	0
TCGA-AR-A0TS-01	46	Positive	Infiltrating Ductal Carcinoma	No	Pre (<6 months since LMP AND no prior bilateral ovariectomy AND not on estrogen replacement)	M0	N1	T2	Stage IIB	NA	NA	NA	NA	NA	NA	TCGA-BRCA	1138	0
TCGA-BH-A0AV-01	52	Negative	Infiltrating Ductal Carcinoma	No		M0	N0	T1c	Stage I	NA	NA	NA	NA	NA	NA	TCGA-BRCA	1180	0
TCGA-BH-A0B3-01	53	Positive	Infiltrating Ductal Carcinoma	No	Post (prior bilateral ovariectomy OR >12 mo since LMP with no prior hysterectomy)	M0	N1a	T2	Stage IIB	NA	NA	NA	NA	NA	NA	TCGA-BRCA	1203	0
TCGA-A2-A04Q-01	48	Negative	Infiltrating Ductal Carcinoma	No	Post (prior bilateral ovariectomy OR >12 mo since LMP with no prior hysterectomy)	M0	N0 (i-)	T1	Stage IA	NA	NA	NA	NA	NA	NA	TCGA-BRCA	1275	0
TCGA-A2-A0SX-01	48	Negative	Infiltrating Ductal Carcinoma	No	Pre (<6 months since LMP AND no prior bilateral ovariectomy AND not on estrogen replacement)	M0	N0 (i-)	T1c	Stage IA	NA	NA	NA	NA	NA	NA	TCGA-BRCA	1288	0
TCGA-AR-A1AQ-01	49	Negative	Infiltrating Ductal Carcinoma	No	Post (prior bilateral ovariectomy OR >12 mo since LMP with no prior hysterectomy)	M0	N0	T2	Stage IIA	NA	NA	NA	NA	NA	NA	TCGA-BRCA	1309	0
TCGA-AO-A0JL-01	59	Positive	Infiltrating Ductal Carcinoma	No	Post (prior bilateral ovariectomy OR >12 mo since LMP with no prior hysterectomy)	M0	N2a	T2	Stage IIIA	NA	NA	NA	NA	NA	NA	TCGA-BRCA	1319	0
TCGA-BH-A0BL-01	35	Negative	Infiltrating Ductal Carcinoma	No	Pre (<6 months since LMP AND no prior bilateral ovariectomy AND not on estrogen replacement)	M0	N0	T1c	Stage I	NA	NA	NA	NA	NA	NA	TCGA-BRCA	1339	0
TCGA-E2-A14N-01	37	Positive	Infiltrating Ductal Carcinoma	No	Pre (<6 months since LMP AND no prior bilateral ovariectomy AND not on estrogen replacement)	M0	N1	T2	Stage IIB	NA	NA	NA	NA	NA	NA	TCGA-BRCA	1350	0
TCGA-AO-A12F-01	36	Negative	Infiltrating Ductal Carcinoma	No	Pre (<6 months since LMP AND no prior bilateral ovariectomy AND not on estrogen replacement)	M0	N0 (i-)	T2	Stage IIA	NA	NA	NA	NA	NA	NA	TCGA-BRCA	1471	0
TCGA-BH-A18V-01	48	Positive	Infiltrating Ductal Carcinoma	No		M0	N1b	T2	Stage IIB	NA	NA	NA	NA	NA	NA	TCGA-BRCA	1555	1
TCGA-BH-A0B9-01	44	Negative	Infiltrating Ductal Carcinoma	No	Pre (<6 months since LMP AND no prior bilateral ovariectomy AND not on estrogen replacement)	M0	N0 (i-)	T1c	Stage IA	NA	NA	NA	NA	NA	NA	TCGA-BRCA	1572	0
TCGA-AR-A0U4-01	54	Negative	Infiltrating Ductal Carcinoma	No	Pre (<6 months since LMP AND no prior bilateral ovariectomy AND not on estrogen replacement)	M0	N0	T2	Stage IIA	NA	NA	NA	NA	NA	NA	TCGA-BRCA	1627	0
TCGA-A2-A0ST-01	62	Positive	Infiltrating Ductal Carcinoma	No	Post (prior bilateral ovariectomy OR >12 mo since LMP with no prior hysterectomy)	M0	N1a	T1c	Stage IIA	NA	NA	NA	NA	NA	NA	TCGA-BRCA	1643	0
TCGA-BH-A18Q-01	56	Positive	Infiltrating Ductal Carcinoma	No		M0	N1b	T2	Stage IIB	NA	NA	NA	NA	NA	NA	TCGA-BRCA	1692	1
TCGA-BH-A1EW-01	38	Positive	Infiltrating Ductal Carcinoma	No	Pre (<6 months since LMP AND no prior bilateral ovariectomy AND not on estrogen replacement)	M0	N1b	T2	Stage IIA	NA	NA	NA	NA	NA	NA	TCGA-BRCA	1694	1
TCGA-AO-A03U-01	31	Negative	Other, specify	No	Pre (<6 months since LMP AND no prior bilateral ovariectomy AND not on estrogen replacement)	M0	N0 (i-)	T1c	Stage I	NA	NA	NA	NA	NA	NA	TCGA-BRCA	1796	1
TCGA-AR-A1AI-01	47	Negative	Medullary Carcinoma	No	Post (prior bilateral ovariectomy OR >12 mo since LMP with no prior hysterectomy)	M0	N0	T2	Stage IIA	NA	NA	NA	NA	NA	NA	TCGA-BRCA	1881	0
TCGA-E2-A1AZ-01	63	Positive	Infiltrating Ductal Carcinoma	No	Post (prior bilateral ovariectomy OR >12 mo since LMP with no prior hysterectomy)	M0	N1a	T2	Stage IIB	NA	NA	NA	NA	NA	NA	TCGA-BRCA	1964	0
TCGA-B6-A0IE-01	38	Positive	Mixed Histology (please specify)	No	Pre (<6 months since LMP AND no prior bilateral ovariectomy AND not on estrogen replacement)	M0	N1b	T3	Stage IIIA	NA	NA	NA	NA	NA	NA	TCGA-BRCA	1998	1
TCGA-B6-A0RG-01	26	Negative	Infiltrating Ductal Carcinoma	No	Indeterminate (neither Pre or Postmenopausal)	M0	N0 (i-)	T3	Stage IIB	NA	NA	NA	NA	NA	NA	TCGA-BRCA	2082	0
TCGA-A2-A04T-01	62	Negative	Infiltrating Ductal Carcinoma	No	Post (prior bilateral ovariectomy OR >12 mo since LMP with no prior hysterectomy)	M0	N0 (i-)	T2	Stage IIA	NA	NA	NA	NA	NA	NA	TCGA-BRCA	2246	0
TCGA-B6-A0RT-01	39	Positive	Infiltrating Ductal Carcinoma	No	Indeterminate (neither Pre or Postmenopausal)	M0	N1	T3	Stage IIIA	NA	NA	NA	NA	NA	NA	TCGA-BRCA	2721	0
TCGA-E2-A1LI-01	57	Positive	Infiltrating Ductal Carcinoma	No	Post (prior bilateral ovariectomy OR >12 mo since LMP with no prior hysterectomy)	M0	N1	T2	Stage IIB	NA	NA	NA	NA	NA	NA	TCGA-BRCA	2750	0
TCGA-AR-A256-01	45	Negative	Infiltrating Ductal Carcinoma	No	Pre (<6 months since LMP AND no prior bilateral ovariectomy AND not on estrogen replacement)	M0	N0	T2	Stage IIA	NA	NA	NA	NA	NA	NA	TCGA-BRCA	2854	1
TCGA-E2-A1LH-01	59	Negative	Infiltrating Ductal Carcinoma	No	Post (prior bilateral ovariectomy OR >12 mo since LMP with no prior hysterectomy)	M0	N0	T1c	Stage I	NA	NA	NA	NA	NA	NA	TCGA-BRCA	2875	0
TCGA-AO-A128-01	61	Negative	Infiltrating Ductal Carcinoma	No	Post (prior bilateral ovariectomy OR >12 mo since LMP with no prior hysterectomy)	M0	N0 (i-)	T2	Stage IIA	NA	NA	NA	NA	NA	NA	TCGA-BRCA	2877	0
TCGA-AO-A129-01	29	Positive	Infiltrating Ductal Carcinoma	No	Pre (<6 months since LMP AND no prior bilateral ovariectomy AND not on estrogen replacement)	M0	N1a	T2	Stage IIB	NA	NA	NA	NA	NA	NA	TCGA-BRCA	2923	0
TCGA-B6-A0RS-01	38	Negative	Infiltrating Ductal Carcinoma	No	Indeterminate (neither Pre or Postmenopausal)	M0	N0 (i-)	T2	Stage IIA	NA	NA	NA	NA	NA	NA	TCGA-BRCA	3062	1
TCGA-AO-A124-01	38	Negative	Other, specify	No	Pre (<6 months since LMP AND no prior bilateral ovariectomy AND not on estrogen replacement)	M0	N0 (i-)	T2	Stage IIA	NA	NA	NA	NA	NA	NA	TCGA-BRCA	3119	0
TCGA-BH-A1FC-01	78	Positive	Medullary Carcinoma	No	Post (prior bilateral ovariectomy OR >12 mo since LMP with no prior hysterectomy)	M0	N1b	T1c	Stage IIA	NA	NA	NA	NA	NA	NA	TCGA-BRCA	3471	1
TCGA-B6-A0RU-01	49	Negative	Other, specify	No	Indeterminate (neither Pre or Postmenopausal)	M0	N0 (i-)	T1c	Stage IA	NA	NA	NA	NA	NA	NA	TCGA-BRCA	3991	0
TCGA-B6-A0IQ-01	40	Positive	Infiltrating Ductal Carcinoma	No	Indeterminate (neither Pre or Postmenopausal)	M0	N1b	T3	Stage IIIA	NA	NA	NA	NA	NA	NA	TCGA-BRCA	4284	0
TCGA-B6-A0RN-01	60	Negative	Infiltrating Ductal Carcinoma	No	Post (prior bilateral ovariectomy OR >12 mo since LMP with no prior hysterectomy)	M0	N0 (i-)	T1c	Stage IA	NA	NA	NA	NA	NA	NA	TCGA-BRCA	5261	0
TCGA-B6-A0RE-01	61	Negative	Infiltrating Ductal Carcinoma	No	Indeterminate (neither Pre or Postmenopausal)	M0	N0 (i-)	TX	Stage X	NA	NA	NA	NA	NA	NA	TCGA-BRCA	6434	0

## Sheet: S3-Primers of  RT-PCR
Table S3: Primers of quantitative real-time PCR.
Genes	Forward (5′->3′)	Reverse (5′->3′)
P4HA1	AGTACAGCGACAAAAGATCCAG	CTCCAACTCACTCCACTCAGTA
CD109	AAGCCAGTGAAAGGAGACGTA	CCAGGGGAAGATAGATCCAGG
STAMBPL1	CTGCTATGCCTGACCATACAG	CAGACCTAAAGTAACGTCGTGG
KLRC3	GCCAGCATTTTACCTTCCTCA	TCTGATGCACTGCAAGCTCAA
GTSF1	AATCAGGGCTTGCAGGTTTCC	TGAAGGGACAAGTAGCCAATTTG
TMEM176A	ACAGCCGACAGTGATGAGATG	GGTGTAGTCGCGGATGTAGAAA
PNMAL1	TACCGCGTGCTCAACAAGATT	TCCTGGGTAGGGTCTCTACAG
DPCD	GCAGGACGGGAGAAGGAAG	TGAAGATAGGATTGGCATTGCTT
SPRED2	TATATTGTGCGTGTCAAGGCTG	GGGGTGCATGACCTTACAGA

## Sheet: S4-GSVA result
Table S4: The biological pathways in distinct pyro-clusters by GSVA enrichment analysis.
pathway	logFC	AveExpr	t	P.Value	adj.P.Val	B
KEGG_NEUROACTIVE_LIGAND_RECEPTOR_INTERACTION	-0.727772	0.0160652	-19.2851	6.47218e-63	6.47218e-61	132.371
KEGG_AUTOIMMUNE_THYROID_DISEASE	-0.72578	0.00696309	-18.9123	4.29642e-61	2.14821e-59	128.188
KEGG_ALLOGRAFT_REJECTION	-0.580989	0.0122319	-13.8605	2.11136e-37	3.51893e-36	73.8369
HALLMARK_INTERFERON_ALPHA_RESPONSE	-0.477813	0.0097667	-13.2056	1.53497e-34	2.19282e-33	67.2815
HALLMARK_ALLOGRAFT_REJECTION	-0.469945	0.0176501	-14.0473	3.14139e-38	6.28277e-37	75.733
HALLMARK_COMPLEMENT	-0.463975	0.0298051	-16.0417	2.42929e-47	8.09762e-46	96.6253
HALLMARK_INTERFERON_GAMMA_RESPONSE	-0.395844	0.0236625	-12.5507	9.53127e-32	1.19141e-30	60.8863
KEGG_CYTOSOLIC_DNA_SENSING_PATHWAY	-0.374344	0.0342266	-10.8549	6.99965e-25	7.77738e-24	45.184
KEGG_NOD_LIKE_RECEPTOR_SIGNALING_PATHWAY	-0.312196	0.0278671	-10.6152	5.85455e-24	5.85455e-23	43.0771
KEGG_TYPE_I_DIABETES_MELLITUS	-0.267313	0.00809869	-6.8177	2.57369e-11	8.87478e-11	14.3265
KEGG_NATURAL_KILLER_CELL_MEDIATED_CYTOTOXICITY	-0.25178	0.00915635	-7.00827	7.51716e-12	3.13215e-11	15.5337
HALLMARK_IL6_JAK_STAT3_SIGNALING	-0.251238	0.0206374	-6.82758	2.41616e-11	8.62913e-11	14.3884
HALLMARK_INFLAMMATORY_RESPONSE	-0.248259	0.0287266	-6.81108	2.68481e-11	8.94936e-11	14.285
KEGG_SYSTEMIC_LUPUS_ERYTHEMATOSUS	-0.246098	-0.0334501	-4.65965	4.02937e-06	6.49898e-06	2.69518
KEGG_TGF_BETA_SIGNALING_PATHWAY	-0.246098	-0.0334501	-4.65965	4.02937e-06	6.49898e-06	2.69518
KEGG_ADIPOCYTOKINE_SIGNALING_PATHWAY	-0.246098	-0.0334501	-4.65965	4.02937e-06	6.49898e-06	2.69518
KEGG_TYPE_II_DIABETES_MELLITUS	-0.246098	-0.0334501	-4.65965	4.02937e-06	6.49898e-06	2.69518
KEGG_ASTHMA	-0.246098	-0.0334501	-4.65965	4.02937e-06	6.49898e-06	2.69518
HALLMARK_TNFA_SIGNALING_VIA_NFKB	-0.216583	0.0223683	-5.73278	1.67628e-08	4.29816e-08	7.9969
KEGG_GRAFT_VERSUS_HOST_DISEASE	-0.214455	0.0136849	-5.75478	1.48346e-08	3.90384e-08	8.11577
KEGG_RIG_I_LIKE_RECEPTOR_SIGNALING_PATHWAY	-0.193202	-0.00119357	-4.43777	1.11038e-05	1.54219e-05	1.72394
KEGG_HYPERTROPHIC_CARDIOMYOPATHY_HCM	-0.138726	-0.000728874	-3.03381	0.00253556	0.00329294	-3.38267
HALLMARK_APOPTOSIS	-0.0605517	0.0225021	-2.51694	0.0121377	0.0151721	-4.79704
KEGG_AMYOTROPHIC_LATERAL_SCLEROSIS_ALS	0.0780077	0.00621554	2.82609	0.00489331	0.00619406	-3.9818
KEGG_ALZHEIMERS_DISEASE	0.105378	0.0106127	3.25906	0.00119096	0.00156705	-2.68675
HALLMARK_PI3K_AKT_MTOR_SIGNALING	0.114392	0.00298968	2.38166	0.0175934	0.0217202	-5.1248
KEGG_EPITHELIAL_CELL_SIGNALING_IN_HELICOBACTER_PYLORI_INFECTION	0.12527	-0.0021872	2.94607	0.00336269	0.00431114	-3.64075
KEGG_MAPK_SIGNALING_PATHWAY	0.137267	0.00444851	4.17922	3.43153e-05	4.57537e-05	0.64771
KEGG_PRION_DISEASES	0.173068	0.0195475	4.66743	3.88558e-06	6.49898e-06	2.73007
KEGG_NEUROTROPHIN_SIGNALING_PATHWAY	0.194213	-0.0157479	4.42992	1.15003e-05	1.57538e-05	1.6904
KEGG_GLIOMA	0.205374	-0.014254	4.27961	2.22927e-05	3.01253e-05	1.05847
KEGG_PATHWAYS_IN_CANCER	0.229037	0.00939688	7.93583	1.2938e-14	7.18778e-14	21.7938
KEGG_VIRAL_MYOCARDITIS	0.232158	0.01134	5.81965	1.03224e-08	2.78983e-08	8.46869
KEGG_CALCIUM_SIGNALING_PATHWAY	0.243583	0.000920396	4.81985	1.88856e-06	3.37243e-06	3.42353
KEGG_VIBRIO_CHOLERAE_INFECTION	0.243583	0.000920396	4.81985	1.88856e-06	3.37243e-06	3.42353
KEGG_CELL_CYCLE	0.246386	-0.0309016	4.50304	8.27664e-06	1.17738e-05	2.0051
KEGG_THYROID_CANCER	0.246386	-0.0309016	4.50304	8.27664e-06	1.17738e-05	2.0051
KEGG_BASAL_CELL_CARCINOMA	0.246386	-0.0309016	4.50304	8.27664e-06	1.17738e-05	2.0051
KEGG_MELANOMA	0.246386	-0.0309016	4.50304	8.27664e-06	1.17738e-05	2.0051
KEGG_BLADDER_CANCER	0.246386	-0.0309016	4.50304	8.27664e-06	1.17738e-05	2.0051
KEGG_CHRONIC_MYELOID_LEUKEMIA	0.246386	-0.0309016	4.50304	8.27664e-06	1.17738e-05	2.0051
HALLMARK_WNT_BETA_CATENIN_SIGNALING	0.246386	-0.0309016	4.50304	8.27664e-06	1.17738e-05	2.0051
HALLMARK_E2F_TARGETS	0.246386	-0.0309016	4.50304	8.27664e-06	1.17738e-05	2.0051
KEGG_APOPTOSIS	0.252483	0.00932022	9.5364	5.66992e-20	4.36148e-19	33.9823
KEGG_P53_SIGNALING_PATHWAY	0.2533	0.00629045	7.99216	8.62114e-15	5.07126e-14	22.1939
KEGG_HUNTINGTONS_DISEASE	0.2533	0.00629045	7.99216	8.62114e-15	5.07126e-14	22.1939
KEGG_BASE_EXCISION_REPAIR	0.25433	-0.00705411	4.50084	8.35936e-06	1.17738e-05	1.99558
KEGG_VEGF_SIGNALING_PATHWAY	0.254657	-0.0156702	5.10635	4.6166e-07	8.54925e-07	4.78195
KEGG_NON_SMALL_CELL_LUNG_CANCER	0.275658	-0.00732242	6.46714	2.30604e-10	7.43885e-10	12.1789
HALLMARK_HYPOXIA	0.281966	0.00458594	6.11043	1.94986e-09	5.41627e-09	10.093
HALLMARK_COAGULATION	0.282458	-0.00855596	5.19208	2.98885e-07	5.63934e-07	5.20221
HALLMARK_IL2_STAT5_SIGNALING	0.295156	-0.0178702	6.14581	1.58473e-09	4.52781e-09	10.2954
KEGG_PANCREATIC_CANCER	0.296329	-0.00412844	6.27684	7.29132e-10	2.14451e-09	11.0535
KEGG_ENDOMETRIAL_CANCER	0.296329	-0.00412844	6.27684	7.29132e-10	2.14451e-09	11.0535
KEGG_PROSTATE_CANCER	0.296329	-0.00412844	6.27684	7.29132e-10	2.14451e-09	11.0535
KEGG_TASTE_TRANSDUCTION	0.306206	-0.00914759	5.47108	6.9631e-08	1.33906e-07	6.61347
KEGG_CHEMOKINE_SIGNALING_PATHWAY	0.306206	-0.00914759	5.47108	6.9631e-08	1.33906e-07	6.61347
KEGG_OOCYTE_MEIOSIS	0.306206	-0.00914759	5.47108	6.9631e-08	1.33906e-07	6.61347
KEGG_VASCULAR_SMOOTH_MUSCLE_CONTRACTION	0.306206	-0.00914759	5.47108	6.9631e-08	1.33906e-07	6.61347
KEGG_HEDGEHOG_SIGNALING_PATHWAY	0.306206	-0.00914759	5.47108	6.9631e-08	1.33906e-07	6.61347
KEGG_GAP_JUNCTION	0.306206	-0.00914759	5.47108	6.9631e-08	1.33906e-07	6.61347
KEGG_LONG_TERM_POTENTIATION	0.306206	-0.00914759	5.47108	6.9631e-08	1.33906e-07	6.61347
KEGG_OLFACTORY_TRANSDUCTION	0.306206	-0.00914759	5.47108	6.9631e-08	1.33906e-07	6.61347
KEGG_INSULIN_SIGNALING_PATHWAY	0.306206	-0.00914759	5.47108	6.9631e-08	1.33906e-07	6.61347
KEGG_GNRH_SIGNALING_PATHWAY	0.306206	-0.00914759	5.47108	6.9631e-08	1.33906e-07	6.61347
KEGG_PROGESTERONE_MEDIATED_OOCYTE_MATURATION	0.306206	-0.00914759	5.47108	6.9631e-08	1.33906e-07	6.61347
KEGG_MELANOGENESIS	0.306206	-0.00914759	5.47108	6.9631e-08	1.33906e-07	6.61347
KEGG_VASOPRESSIN_REGULATED_WATER_REABSORPTION	0.306206	-0.00914759	5.47108	6.9631e-08	1.33906e-07	6.61347
KEGG_COLORECTAL_CANCER	0.317645	0.00233553	9.46916	9.83054e-20	7.02181e-19	33.4376
KEGG_WNT_SIGNALING_PATHWAY	0.334758	-0.00754564	6.97735	9.19528e-12	3.67811e-11	15.336
KEGG_PARKINSONS_DISEASE	0.339124	0.00179932	7.82148	2.92984e-14	1.54202e-13	20.9886
HALLMARK_XENOBIOTIC_METABOLISM	0.375244	-0.0165658	6.90431	1.476e-11	5.46666e-11	14.8717
HALLMARK_GLYCOLYSIS	0.375244	-0.0165658	6.90431	1.476e-11	5.46666e-11	14.8717
HALLMARK_DNA_REPAIR	0.38641	-0.0099991	8.22288	1.59863e-15	1.06576e-14	23.8554
KEGG_ARACHIDONIC_ACID_METABOLISM	0.388455	-0.0331316	7.12632	3.46054e-12	1.50458e-11	16.2953
KEGG_GLUTATHIONE_METABOLISM	0.388455	-0.0331316	7.12632	3.46054e-12	1.50458e-11	16.2953
HALLMARK_ADIPOGENESIS	0.388455	-0.0331316	7.12632	3.46054e-12	1.50458e-11	16.2953
HALLMARK_REACTIVE_OXYGEN_SPECIES_PATHWAY	0.388455	-0.0331316	7.12632	3.46054e-12	1.50458e-11	16.2953
HALLMARK_OXIDATIVE_PHOSPHORYLATION	0.403294	0.00118952	9.61148	3.05759e-20	2.54799e-19	34.5936
KEGG_SMALL_CELL_LUNG_CANCER	0.40554	-0.00536652	9.69798	1.49479e-20	1.3589e-19	35.3022
KEGG_ENDOCYTOSIS	0.538419	0.013345	15.0389	1.05962e-42	2.64905e-41	85.9843

## Sheet: S5-GO result
Table S5: GO enrichment analysis results of the differentially expressed genes between the two pyro-clusters.
ONTOLOGY	ID	Description	GeneRatio	BgRatio	pvalue	p.adjust	qvalue	geneID	Count
BP	GO:0042110	T cell activation	182/1607	487/18723	2.58745e-71	1.46838e-67	1.0298e-67	6352/915/925/6363/914/3117/29851/5880/962/3902/1236/3659/917/3702/3575/64926/11151/924/3112/8320/257101/939/923/1493/3458/57823/54440/3122/3108/7535/3111/10875/3113/7412/3119/916/10673/921/4063/1794/6504/3932/11119/3936/972/3115/201633/7454/5788/5699/3071/942/7805/3135/3105/5293/11006/3133/8764/81704/27040/84174/10538/54518/7133/6366/387357/864/2207/7409/1880/6688/199/5777/920/84433/3600/27240/35…	182
BP	GO:0050863	regulation of T cell activation	130/1607	329/18723	4.29206e-54	1.21787e-50	8.5412e-51	6352/6363/914/3117/29851/5880/3902/1236/3659/3575/64926/11151/3112/257101/939/923/1493/3458/54440/3122/3108/7535/3111/10875/3113/7412/3119/916/10673/921/6504/3932/972/3115/201633/5788/3071/942/7805/3135/3105/11006/3133/8764/81704/27040/7133/6366/864/7409/199/5777/920/84433/3600/27240/3594/639/55423/6347/729230/283234/55824/8651/959/6850/3965/29126/3662/26191/29108/6375/3559/2534/10125/940/26279/1…	130
BP	GO:0007159	leukocyte cell-cell adhesion	138/1607	371/18723	1.21609e-53	2.30044e-50	1.61335e-50	6352/6363/6402/3117/29851/5880/3902/1236/3659/3575/64926/11151/3112/3695/939/923/1493/3458/54440/3122/3108/7535/3111/10875/3113/7412/3119/916/10673/921/6504/3932/972/3115/201633/83706/8631/5788/3689/3071/942/7805/3135/3105/11006/3133/8764/81704/240/10507/6366/864/7409/199/5777/920/84433/3600/3594/55423/6347/729230/283234/55824/6279/8651/959/6850/3965/7124/29126/26191/29108/6375/3559/2534/6404/211…	138
BP	GO:0070661	leukocyte proliferation	127/1607	318/18723	1.78684e-53	2.53508e-50	1.77791e-50	6352/6363/51237/973/930/952/5880/3659/3575/64926/11151/923/1493/54440/7535/3113/7412/916/10673/6355/1794/6504/11119/972/684/3115/5788/5699/3071/942/3135/3105/11006/3133/115352/1380/8764/81704/3635/7133/931/7305/1880/7128/7940/199/5777/695/958/84433/23228/22806/3600/3594/7293/729230/283234/23495/640/959/6850/3965/29126/1436/26191/202309/29108/6375/3559/933/2534/10125/940/4332/26279/100/10312/4067/…	127
BP	GO:1903039	positive regulation of leukocyte cell-cell adhesion	108/1607	239/18723	6.36415e-52	7.22331e-49	5.06587e-49	6352/6363/3117/29851/1236/3575/64926/11151/3112/939/923/3458/54440/3122/3108/7535/3111/3113/7412/3119/916/10673/921/6504/3932/972/3115/8631/5788/3689/3071/942/3135/3105/11006/3133/8764/81704/240/6366/864/7409/199/5777/920/84433/3600/3594/55423/6347/729230/283234/8651/959/6850/3965/7124/29126/26191/29108/6375/3559/2534/2113/10125/940/100/4067/101/10859/51176/9308/80380/3676/8740/11126/3566/114548/…	108
BP	GO:0022407	regulation of cell-cell adhesion	149/1607	448/18723	1.03216e-50	9.76247e-48	6.84663e-48	10563/6352/6363/3117/29851/3902/1236/3659/3575/64926/11151/3112/939/923/1493/3458/54440/3122/3108/7535/3111/10875/3113/7412/3119/916/10673/921/80709/6504/3932/972/3115/201633/83706/8631/5788/3689/3071/942/7805/3135/3105/11006/3133/8764/81704/240/6366/864/7409/6688/199/5777/920/84433/3600/3594/55423/6347/729230/283234/55824/640/8651/959/6850/3965/7124/29126/26191/3717/29108/6375/3559/2534/2113/101…	149
BP	GO:1903037	regulation of leukocyte cell-cell adhesion	127/1607	336/18723	2.75461e-50	2.2332e-47	1.56619e-47	6352/6363/3117/29851/3902/1236/3659/3575/64926/11151/3112/939/923/1493/3458/54440/3122/3108/7535/3111/10875/3113/7412/3119/916/10673/921/6504/3932/972/3115/201633/8631/5788/3689/3071/942/7805/3135/3105/11006/3133/8764/81704/240/6366/864/7409/199/5777/920/84433/3600/3594/55423/6347/729230/283234/55824/8651/959/6850/3965/7124/29126/26191/29108/6375/3559/2534/2113/10125/940/26279/100/4067/101/10859/…	127
BP	GO:0022409	positive regulation of cell-cell adhesion	116/1607	284/18723	4.37834e-50	3.10589e-47	2.17822e-47	10563/6352/6363/3117/29851/1236/3575/64926/11151/3112/939/923/3458/54440/3122/3108/7535/3111/3113/7412/3119/916/10673/921/6504/3932/972/3115/8631/5788/3689/3071/942/3135/3105/11006/3133/8764/81704/240/6366/864/7409/199/5777/920/84433/3600/3594/55423/6347/729230/283234/8651/959/6850/3965/7124/29126/26191/3717/29108/6375/3559/2534/2113/10125/940/100/4067/101/10859/51176/9308/8728/80380/3676/8740/11…	116
BP	GO:0045785	positive regulation of cell adhesion	146/1607	437/18723	5.75554e-50	3.62919e-47	2.54523e-47	10563/6352/6363/3117/29851/1236/3575/64926/11151/3112/9806/939/923/3458/54440/3122/3108/7535/3111/3113/7412/3119/916/10673/921/6504/3932/972/3115/8631/5788/3689/3071/942/3135/3105/11006/3133/8764/81704/240/54518/2185/6366/864/7409/199/5777/920/84433/3600/3594/55423/7052/6347/729230/283234/25975/8651/959/6850/3965/7124/29126/26191/3717/29108/6375/3559/2534/2113/10125/201294/940/57580/6789/100/4067…	146
BP	GO:0032943	mononuclear cell proliferation	117/1607	291/18723	1.18344e-49	6.71604e-47	4.71011e-47	6352/6363/51237/973/930/952/5880/3659/3575/64926/11151/923/1493/54440/7535/3113/7412/916/10673/1794/6504/11119/972/3115/5788/5699/3071/942/3135/3105/11006/3133/115352/1380/8764/81704/3635/7133/931/7305/1880/7940/199/5777/695/958/84433/23228/22806/3600/3594/7293/729230/283234/23495/640/959/6850/3965/29126/26191/202309/29108/6375/3559/933/2534/10125/940/4332/26279/100/4067/10859/51176/80380/8740/56…	117
BP	GO:0046651	lymphocyte proliferation	116/1607	288/18723	2.50008e-49	1.28981e-46	9.04573e-47	6352/6363/51237/973/930/952/5880/3659/3575/64926/11151/923/1493/54440/7535/3113/7412/916/10673/1794/6504/11119/972/3115/5788/5699/3071/942/3135/3105/11006/3133/115352/1380/8764/81704/3635/7133/931/7305/1880/7940/199/5777/695/958/84433/23228/22806/3600/3594/7293/729230/283234/23495/640/959/6850/3965/29126/26191/202309/29108/6375/3559/933/2534/10125/940/4332/26279/100/4067/10859/51176/80380/8740/56…	116
BP	GO:1903131	mononuclear cell differentiation	143/1607	426/18723	3.1844e-49	1.50595e-46	1.05616e-46	915/925/6363/914/973/930/3902/1236/3659/917/3702/974/3575/8320/257101/3394/939/1493/3458/54440/3122/7535/3111/10875/7412/916/10673/4063/1794/9452/6504/3932/972/5788/116071/3071/942/3135/5293/11006/115352/1380/10538/55619/3635/3665/3106/931/2185/387357/864/2207/7409/1880/6688/5777/920/695/84433/23228/22806/3600/3594/1235/3428/639/729230/64919/640/8651/959/5336/6850/3965/1436/4066/3601/8809/3662/55…	143
BP	GO:0050870	positive regulation of T cell activation	99/1607	216/18723	2.39662e-48	1.04622e-45	7.33735e-46	6352/6363/3117/29851/1236/3575/64926/11151/3112/939/923/3458/54440/3122/3108/7535/3111/3113/7412/3119/916/10673/921/6504/3932/972/3115/5788/3071/942/3135/3105/11006/3133/8764/81704/6366/864/7409/199/5777/920/84433/3600/3594/55423/6347/729230/283234/8651/959/6850/3965/29126/26191/29108/6375/3559/2534/10125/940/100/4067/101/10859/51176/9308/80380/8740/11126/3566/114548/567/970/51561/941/1378/64127/…	99
BP	GO:0070663	regulation of leukocyte proliferation	103/1607	245/18723	6.14389e-46	2.49047e-43	1.74662e-43	6352/6363/51237/952/5880/3659/64926/11151/923/1493/54440/7535/3113/7412/916/10673/6355/6504/972/684/3115/5788/3071/942/3135/3105/11006/3133/115352/8764/3635/7133/7305/1880/7128/7940/199/5777/695/958/84433/22806/3600/3594/7293/729230/283234/23495/640/959/6850/3965/29126/1436/26191/29108/6375/3559/933/940/4332/26279/100/4067/10859/80380/56253/11314/90865/11035/970/11326/51561/941/1378/2213/3087/704…	103
BP	GO:0001819	positive regulation of cytokine production	144/1607	467/18723	1.56049e-44	5.90386e-42	4.1405e-42	115362/6363/914/4050/1236/3659/9447/3702/6772/149628/3394/923/3458/54440/3134/3113/916/1536/4063/4049/6504/11119/972/3115/201633/5788/11118/942/7805/3135/3105/5293/3133/8764/9636/10538/2219/834/255231/3665/718/63940/3603/2207/7305/199/920/23643/958/84433/3600/79132/3594/5004/23180/3428/2268/64135/1535/729230/8832/283234/4939/959/5336/6850/3965/7124/29126/1436/8809/3662/26191/4938/3717/29108/6375/…	144
BP	GO:0030098	lymphocyte differentiation	127/1607	374/18723	2.35853e-44	8.3654e-42	5.86684e-42	915/925/6363/914/973/930/3902/1236/3659/917/3702/974/3575/8320/257101/3394/939/1493/3458/54440/3122/7535/3111/10875/7412/916/10673/4063/1794/9452/6504/3932/972/5788/3071/942/3135/5293/11006/115352/1380/10538/55619/3635/931/2185/387357/864/2207/7409/1880/6688/5777/920/695/84433/23228/22806/3600/3594/1235/639/729230/64919/8651/959/5336/6850/3965/4066/3601/8809/3662/26191/91543/3559/10125/940/57580/…	127
BP	GO:0050867	positive regulation of cell activation	134/1607	420/18723	2.63911e-43	8.80996e-41	6.17862e-41	6352/6363/3500/914/3117/952/29851/1236/3575/64926/11151/5341/3112/939/923/3458/54440/3122/3108/7535/3134/3111/3113/7412/3119/916/10673/921/6504/3932/972/3115/5788/3689/3071/942/3135/3105/11006/3133/115352/8764/81704/3635/1075/6366/864/7305/7409/1880/199/5777/920/695/958/84433/26228/3600/3594/7293/2268/55423/6347/729230/283234/8651/959/6850/3965/29126/3601/26191/3717/29108/6375/3559/2534/10666/101…	134
BP	GO:0019221	cytokine-mediated signaling pathway	143/1607	472/18723	3.23352e-43	1.01946e-40	7.14967e-41	4283/10563/6352/6363/3627/1236/608/3659/9447/6772/3575/6373/2833/50615/3458/6775/3587/3561/10673/8807/6355/4599/8638/972/10663/6357/6351/5788/54625/84166/7805/11006/8519/8764/9636/834/3429/3665/7133/2185/6366/2207/330/6688/7128/5777/920/26228/3600/3594/7293/1438/1235/114769/6347/83666/729230/4939/6367/8651/6850/6362/7124/8718/1436/3601/8809/4938/10062/3717/29108/6375/1240/3559/7185/11025/1439/356…	143
BP	GO:0032944	regulation of mononuclear cell proliferation	96/1607	227/18723	3.87859e-43	1.15847e-40	8.12462e-41	6352/6363/51237/952/5880/3659/64926/11151/923/1493/54440/7535/3113/7412/916/10673/6504/972/3115/5788/3071/942/3135/3105/11006/3133/115352/8764/3635/7133/7305/1880/7940/199/5777/695/958/84433/22806/3600/3594/7293/729230/283234/23495/640/959/6850/3965/29126/26191/29108/6375/3559/933/940/4332/26279/100/4067/10859/80380/56253/11314/11035/970/11326/51561/941/1378/2213/7048/3574/5588/115650/10288/3592/…	96
BP	GO:0050670	regulation of lymphocyte proliferation	95/1607	225/18723	1.26724e-42	3.59579e-40	2.52181e-40	6352/6363/51237/952/5880/3659/64926/11151/923/1493/54440/7535/3113/7412/916/10673/6504/972/3115/5788/3071/942/3135/3105/11006/3133/115352/8764/3635/7133/7305/1880/7940/199/5777/695/958/84433/22806/3600/3594/7293/729230/283234/23495/640/959/6850/3965/29126/26191/29108/6375/3559/933/940/4332/26279/100/4067/10859/80380/56253/11314/11035/970/11326/51561/941/1378/2213/7048/3574/5588/115650/10288/3592/…	95
BP	GO:0002683	negative regulation of immune system process	134/1607	434/18723	1.59571e-41	4.31221e-39	3.02425e-39	3902/3659/374403/8530/3575/2633/3112/79037/1493/3134/3111/10875/53347/6504/55024/972/684/201633/5788/54625/714/3071/84166/9404/942/7805/3135/3105/11006/3133/115352/1380/5133/8764/3824/84174/9636/3635/3106/6366/64092/864/7305/6688/7128/7940/5777/695/23228/26228/79132/3428/2268/6347/729230/8832/55824/23495/640/8651/6850/3965/7124/710/29126/55365/26191/4938/10062/6375/3559/933/2534/11025/6737/28959/…	134
BP	GO:0002443	leukocyte mediated immunity	135/1607	440/18723	1.72177e-41	4.44138e-39	3.11484e-39	3002/925/3500/3117/930/5880/3902/5730/3575/11151/3112/939/57823/5551/54440/712/3122/3108/713/3134/3111/3113/3119/8807/4049/6504/972/684/3115/64005/7454/5788/3689/714/3071/11118/3135/3105/5293/11006/3133/1380/3824/27040/84174/10538/10384/3635/3665/718/7133/3106/1075/7462/2207/716/7305/717/7409/6688/5777/695/958/26228/3594/1235/23180/2268/729230/8832/640/959/5336/6850/3965/7124/710/8809/911/202309/…	135
BP	GO:0002696	positive regulation of leukocyte activation	128/1607	409/18723	2.23473e-40	5.51395e-38	3.86705e-38	6352/6363/3500/914/3117/952/29851/1236/3575/64926/11151/3112/939/923/3458/54440/3122/3108/7535/3134/3111/3113/7412/3119/916/10673/921/6504/3932/972/3115/5788/3689/3071/942/3135/3105/11006/3133/115352/8764/81704/3635/1075/6366/864/7305/7409/1880/199/5777/920/695/958/84433/26228/3600/3594/7293/2268/55423/6347/729230/283234/8651/959/6850/3965/29126/3601/26191/29108/6375/3559/2534/10666/10125/940/100…	128
BP	GO:0051251	positive regulation of lymphocyte activation	119/1607	362/18723	5.71905e-40	1.35232e-37	9.48409e-38	6352/6363/3500/3117/952/29851/1236/3575/64926/11151/3112/939/923/3458/54440/3122/3108/7535/3134/3111/3113/7412/3119/916/10673/921/6504/3932/972/3115/5788/3071/942/3135/3105/11006/3133/115352/8764/81704/3635/6366/864/7305/7409/1880/199/5777/920/695/958/84433/3600/3594/7293/55423/6347/729230/283234/8651/959/6850/3965/29126/3601/26191/29108/6375/3559/2534/10125/940/100/4067/101/10859/51176/9308/9760…	119
BP	GO:0030217	T cell differentiation	97/1607	257/18723	1.7406e-38	3.95116e-36	2.77104e-36	915/925/6363/914/3902/1236/3659/917/3702/3575/8320/257101/939/1493/3458/54440/3122/7535/3111/10875/916/4063/1794/3932/972/5788/3071/942/3135/5293/11006/10538/387357/864/2207/7409/1880/6688/920/84433/3600/3594/1235/639/729230/64919/8651/6850/3965/8809/3662/26191/91543/3559/10125/940/57580/26279/100/10312/101/51176/9308/5734/9760/64218/56253/3566/114548/11035/567/51561/941/1378/5971/6932/7048/3574/…	97
BP	GO:0002697	regulation of immune effector process	112/1607	339/18723	6.90387e-38	1.5069e-35	1.05682e-35	6363/51237/5880/3902/3575/257101/3458/54440/3122/3134/10875/653361/8807/4049/6504/972/684/7454/5788/3689/3071/942/7805/3135/3105/11006/3133/115352/1380/8764/3824/718/7133/3106/7305/7409/6688/5777/695/958/26228/79132/3594/7293/2268/729230/8832/640/959/5336/6850/3965/7124/710/8809/3662/911/26191/6375/91543/933/10666/55601/10125/201294/940/910/4067/10859/259197/1776/11126/3805/56253/11314/64581/2208…	112
BP	GO:0002460	adaptive immune response based on somatic recombination of immune receptors built from immunoglobulin superfamily domains	115/1607	356/18723	8.15499e-38	1.71406e-35	1.20211e-35	10563/925/6363/3500/3117/930/3575/3112/939/5551/54440/712/3122/3108/713/3134/3111/3113/10068/3119/10673/4063/4049/6504/972/3115/64005/7454/5788/714/3071/11118/3135/3105/11006/3133/1380/3824/84174/10538/10384/3635/3665/718/7133/3106/1075/2207/716/717/7128/5777/920/695/958/3594/1235/23180/89857/729230/959/7124/710/29126/8809/3662/911/202309/6375/91543/1512/10666/201294/940/3004/100/910/10312/10859/…	115
BP	GO:0002764	immune response-regulating signaling pathway	133/1607	468/18723	6.86307e-37	1.391e-34	9.75536e-35	3500/919/973/930/952/1236/3659/5579/3702/974/2633/79037/50852/1493/7535/3119/53347/916/55024/3932/8638/11119/3115/64005/8631/5788/3430/3071/11118/9404/7805/3135/3105/5293/11006/115352/1380/3824/151888/84174/2219/10384/3635/3665/931/387357/7462/2207/7305/7409/330/7128/51296/5777/23643/695/958/84433/23228/26228/3937/79132/2359/23180/2268/89857/64135/54923/1535/640/5336/6850/3662/26191/4938/10062/94…	133
BP	GO:0042098	T cell proliferation	81/1607	199/18723	4.36847e-35	8.54864e-33	5.99534e-33	6352/6363/5880/3659/64926/11151/923/1493/54440/7535/3113/7412/916/10673/1794/6504/11119/3115/5788/5699/3071/942/3135/3105/11006/3133/8764/81704/7133/199/5777/84433/3600/3594/7293/729230/283234/959/6850/3965/29126/26191/29108/6375/3559/2534/10125/940/26279/10859/80380/8740/56253/11035/970/11326/2000/51561/941/1378/7048/5588/896/115650/10288/7292/3718/10385/3553/3572/126259/6385/80381/652/3280/3485…	81
BP	GO:0002449	lymphocyte mediated immunity	110/1607	350/18723	5.71348e-35	1.0808e-32	7.57988e-33	3002/925/3500/3117/930/3902/3575/11151/3112/939/57823/5551/54440/712/3122/3108/713/3134/3111/3113/3119/8807/4049/6504/972/3115/64005/7454/5788/714/3071/11118/3135/3105/11006/3133/1380/3824/84174/10538/10384/3635/3665/718/7133/3106/1075/2207/716/717/7409/5777/695/958/3594/1235/23180/729230/959/3965/7124/710/8809/911/202309/6375/91543/1512/10666/10125/201294/940/3004/910/10312/10859/259197/11126/38…	110
BP	GO:0032103	positive regulation of response to external stimulus	122/1607	427/18723	3.94121e-34	7.21495e-32	5.06e-32	10563/6352/115362/6363/3627/5880/3902/1236/9447/149628/3458/3134/8807/4049/6504/8638/972/6351/3430/3071/84166/3135/3133/3824/2219/3665/718/1075/2185/6366/241/63940/3603/7305/7409/6688/199/23643/695/26228/3600/79132/1235/3428/7052/1535/83666/729230/6279/5336/6850/3965/7124/1436/3717/29108/6375/1240/2534/10666/55601/2113/10125/940/4332/81793/9450/7941/4067/101/4321/259197/5734/9641/11126/3805/6280/…	122
BP	GO:0050900	leukocyte migration	111/1607	369/18723	2.44533e-33	4.33664e-31	3.04138e-31	4283/10563/6352/6363/3627/6402/5880/1236/6373/11151/2833/3695/7535/7412/6355/6504/3932/972/6357/6351/64005/3689/3071/5293/8764/81704/240/255231/2185/6366/63940/3603/2207/4318/7409/1880/6688/199/26228/1235/6347/729230/6279/6367/6850/3965/6362/7124/1436/29108/6375/1240/2534/6404/57580/100/7941/4067/101/6793/5734/3676/6280/1230/56253/11314/5142/6361/114548/11035/6387/1441/6401/391/64127/6403/8784/43…	111
BP	GO:0002703	regulation of leukocyte mediated immunity	84/1607	226/18723	6.97742e-33	1.19991e-30	8.4152e-31	5880/3902/3575/54440/3122/3134/8807/4049/6504/684/7454/5788/3689/3071/3135/3105/11006/3133/1380/3824/718/7133/3106/7305/7409/6688/5777/695/958/26228/3594/2268/729230/8832/640/5336/6850/3965/7124/8809/911/6375/91543/10666/10125/201294/940/910/4067/10859/259197/1776/11126/3805/56253/11314/64581/2208/3566/114548/8741/11035/84106/567/51561/100507436/1378/2213/64127/23586/913/116449/3592/7292/7186/371…	84
BP	GO:0046631	alpha-beta T cell activation	69/1607	156/18723	8.73424e-33	1.45785e-30	1.02242e-30	6363/3659/3702/64926/8320/257101/3458/54440/3122/7535/916/4063/1794/5788/3071/942/3105/11006/3133/8764/10538/864/1880/3600/3594/639/729230/64919/8651/6850/3965/29126/8809/3662/26191/6375/91543/940/50856/26279/100/10312/10859/51176/9308/5734/9760/64218/11126/56253/11314/3566/114548/2000/51561/941/5971/7048/57705/5588/3592/7292/3718/2529/3570/596/26022/1604/57630	69
BP	GO:0002253	activation of immune response	111/1607	375/18723	1.23406e-32	2.00094e-30	1.40331e-30	3500/919/973/930/952/1236/5579/9447/3702/974/2633/149628/79037/50852/1493/712/713/7535/629/3119/53347/916/55024/3932/11119/3115/64005/8631/5788/714/3071/11118/9404/7805/3105/5293/11006/115352/1380/3824/84174/2219/10384/3635/718/931/387357/7462/2207/716/7305/717/7409/5777/695/84433/23228/26228/3937/2359/23180/3428/2268/89857/54923/640/5336/6850/710/26191/29108/1240/933/2534/10666/5199/940/4332/100…	111
BP	GO:0070665	positive regulation of leukocyte proliferation	67/1607	150/18723	3.43602e-32	5.4165e-30	3.79871e-30	6352/6363/952/64926/11151/923/54440/7535/3113/7412/916/10673/6504/972/684/3115/5788/3071/942/3105/3133/115352/1880/199/958/84433/3600/3594/7293/729230/283234/959/6850/3965/29126/1436/26191/29108/6375/3559/940/100/4067/80380/970/51561/941/7048/3574/5588/115650/10288/3592/4208/7292/3718/1435/4615/3553/3572/126259/596/80381/8660/3280/3485/1604	67
BP	GO:0002831	regulation of response to biotic stimulus	102/1607	327/18723	3.55843e-32	5.45787e-30	3.82772e-30	6352/115362/3902/3659/9447/60489/6772/149628/3134/10875/653361/8807/8638/54625/3430/84166/3135/3105/3133/3824/9636/2219/3665/3106/7305/7409/330/6688/7128/5777/23643/3600/79132/348/3594/3428/2268/114769/1535/83666/8651/5336/6850/3965/710/29126/26191/4938/10062/29108/2534/10666/55601/6737/10125/4332/9450/6773/4067/200316/101/10859/3434/4321/259197/9641/11126/3805/56253/64581/7294/10133/11326/10906/…	102
BP	GO:0032946	positive regulation of mononuclear cell proliferation	64/1607	138/18723	5.39608e-32	8.05861e-30	5.65168e-30	6352/6363/952/64926/11151/923/54440/7535/3113/7412/916/10673/6504/972/3115/5788/3071/942/3105/3133/115352/1880/199/958/84433/3600/3594/7293/729230/283234/959/6850/3965/29126/26191/29108/6375/3559/940/100/80380/970/51561/941/7048/3574/5588/115650/10288/3592/4208/7292/3718/1435/4615/3553/3572/126259/596/80381/8660/3280/3485/1604	64
BP	GO:0002274	myeloid leukocyte activation	82/1607	223/18723	9.76246e-32	1.42056e-29	9.96272e-30	6352/914/5880/5730/8530/3458/712/8807/1794/6504/972/5788/3689/116071/3430/5293/11006/27040/10538/1075/7462/2207/7305/6688/199/695/26228/3937/3600/2268/729230/8832/640/5336/6850/3965/7124/3662/10062/3717/945/29108/10666/10125/201294/57580/4067/1776/11314/5320/3566/90865/84106/11326/23208/5729/2213/5971/7048/55509/9111/116449/399/113277/6376/57817/814/3162/1435/10077/7096/4615/3516/5169/306/10135/4…	82
BP	GO:0002699	positive regulation of immune effector process	84/1607	235/18723	1.904e-31	2.7013e-29	1.89448e-29	6363/51237/5880/3902/3458/54440/3122/3134/8807/4049/6504/972/5788/3689/942/7805/3135/3105/3133/8764/3824/718/3106/7305/7409/6688/695/958/26228/79132/3594/7293/2268/729230/8832/640/5336/6850/3965/7124/8809/911/26191/6375/91543/10666/55601/10125/201294/940/910/4067/10859/259197/11126/3805/56253/11314/64581/2208/3566/114548/8741/567/51561/941/1378/64127/51744/23586/913/116449/3592/7292/7186/3162/314…	84
BP	GO:0050671	positive regulation of lymphocyte proliferation	63/1607	137/18723	3.01803e-31	4.1774e-29	2.9297e-29	6352/6363/952/64926/11151/923/54440/7535/3113/7412/916/10673/6504/972/3115/5788/3071/942/3105/3133/115352/1880/199/958/84433/3600/3594/7293/729230/283234/959/6850/3965/29126/26191/29108/6375/3559/940/100/80380/970/51561/941/7048/3574/5588/115650/10288/3592/4208/7292/3718/4615/3553/3572/126259/596/80381/8660/3280/3485/1604	63
BP	GO:0002263	cell activation involved in immune response	91/1607	279/18723	1.84441e-30	2.49215e-28	1.7478e-28	6363/930/5880/5730/11151/8320/257101/3394/3458/3122/3134/10875/4063/1794/9452/6504/3936/972/5788/3689/3430/3071/942/5293/27040/10538/55619/54518/2185/7462/2207/7305/1880/6688/695/958/23228/3594/1235/2268/729230/8832/640/959/5336/6850/3965/8809/3662/911/202309/29108/10125/201294/940/100/4067/10859/51176/5734/1776/64218/11314/64581/3566/114548/8741/84106/51561/941/1378/5729/2213/5971/51744/9111/116…	91
BP	GO:0002366	leukocyte activation involved in immune response	90/1607	275/18723	2.90817e-30	3.8381e-28	2.69175e-28	6363/930/5880/5730/11151/8320/257101/3394/3458/3122/3134/10875/4063/1794/9452/6504/3936/972/5788/3689/3430/3071/942/5293/27040/10538/55619/54518/2185/7462/2207/7305/1880/6688/695/958/23228/3594/1235/2268/729230/8832/640/959/5336/6850/3965/8809/3662/911/202309/29108/10125/201294/940/100/4067/10859/51176/5734/1776/64218/11314/64581/3566/114548/8741/84106/51561/941/1378/5729/2213/5971/51744/9111/116…	90
BP	GO:0002768	immune response-regulating cell surface receptor signaling pathway	97/1607	315/18723	3.83645e-30	4.94815e-28	3.47025e-28	3500/919/973/930/952/1236/5579/3702/974/2633/79037/50852/1493/7535/3119/53347/916/55024/3932/11119/3115/64005/8631/5788/3071/11118/9404/7805/3135/3105/5293/11006/115352/1380/3824/151888/84174/2219/10384/3635/931/387357/7462/2207/7305/7409/5777/695/958/84433/23228/26228/3937/2359/23180/2268/89857/54923/640/5336/6850/26191/5284/1240/933/2534/10666/940/4332/100/2210/4067/10859/259197/5583/11126/1131…	97
BP	GO:0042129	regulation of T cell proliferation	69/1607	171/18723	8.88328e-30	1.12028e-27	7.85677e-28	6352/6363/5880/3659/64926/11151/923/1493/54440/7535/3113/7412/916/10673/6504/3115/5788/3071/942/3135/3105/11006/3133/8764/7133/199/5777/84433/3600/3594/729230/283234/959/6850/3965/29126/26191/29108/6375/3559/940/26279/10859/80380/56253/11035/970/11326/51561/941/1378/7048/5588/115650/10288/7292/3718/10385/3553/3572/126259/6385/80381/652/3280/3485/1604/1499/57630	69
BP	GO:0002819	regulation of adaptive immune response	71/1607	183/18723	2.48243e-29	3.06256e-27	2.14784e-27	6363/962/3659/3575/54440/3122/3134/10673/4049/6504/8631/7454/5788/3071/3135/3105/11006/3133/1380/8764/3824/3665/718/7133/3106/64092/7128/5777/920/695/958/3594/729230/7124/29126/8809/911/29108/6375/91543/10666/940/100/910/10859/11126/64581/2208/3566/114548/8741/11035/567/51561/941/1378/2213/64127/5588/913/3592/4208/7292/7186/3718/3140/3553/3572/2529/1604/563	71
BP	GO:0009615	response to virus	104/1607	367/18723	6.99469e-29	8.44572e-27	5.92316e-27	4283/6352/6363/3627/3659/9447/60489/6772/2633/11040/3458/3669/5551/10964/10875/6355/4599/8638/684/6351/5788/84166/10561/8519/9636/64108/3429/3665/330/7128/4600/958/6039/3600/79132/3594/3437/3428/2268/64135/83666/4939/6367/3965/3687/7124/27350/26191/4938/29108/6375/10379/91543/3433/55601/201294/2537/6773/91607/200316/10859/3434/4321/9641/22861/5452/11035/5371/6387/51561/100507436/5610/197259/81622…	104
BP	GO:1902105	regulation of leukocyte differentiation	88/1607	279/18723	2.74971e-28	3.25096e-26	2.27997e-26	6363/914/3902/3659/3575/257101/939/1493/3458/54440/2124/3059/3122/7535/3111/10875/972/5788/714/3071/942/3135/11006/115352/3635/3665/3106/864/7305/5777/920/695/84433/22806/3600/3594/639/729230/8651/6850/3965/7124/9770/3601/3662/55365/3559/11025/10125/940/28959/100/4067/101/10859/51176/9308/9760/1230/56253/3566/54997/114548/51561/941/1378/2213/6932/7048/3574/10288/399/558/7292/814/3718/8111/1435/74…	88
BP	GO:0042102	positive regulation of T cell proliferation	50/1607	101/18723	6.1211e-27	7.08923e-25	4.97183e-25	6352/6363/64926/11151/923/54440/7535/3113/7412/916/10673/6504/3115/5788/3071/942/3105/3133/199/84433/3600/3594/729230/283234/959/6850/3965/29126/26191/29108/6375/3559/940/80380/970/51561/941/7048/5588/115650/10288/7292/3718/3553/3572/126259/80381/3280/3485/1604	50
BP	GO:1903706	regulation of hemopoiesis	100/1607	367/18723	2.47985e-26	2.81463e-24	1.97396e-24	6363/914/3902/3659/6772/3575/257101/939/1493/3458/54440/2124/3059/3122/7535/3111/10875/972/5788/714/3071/942/3135/11006/115352/9636/3635/3665/3106/2185/864/7305/6688/5777/920/695/84433/22806/3600/3594/639/729230/8651/6850/3965/7124/9770/3601/3662/55365/3559/11025/2113/10125/940/28959/100/4067/101/10859/51176/9308/9760/1230/56253/3566/54997/114548/567/1441/4792/51561/941/1378/2213/6932/7048/3574/1…	100
BP	GO:0002429	immune response-activating cell surface receptor signaling pathway	87/1607	291/18723	3.99772e-26	4.3629e-24	3.05979e-24	3500/919/973/930/952/1236/5579/3702/974/2633/79037/50852/1493/7535/3119/53347/916/55024/3932/11119/3115/64005/8631/5788/3071/11118/9404/7805/3105/5293/11006/115352/1380/3824/84174/2219/10384/3635/931/387357/7462/2207/7305/7409/5777/695/84433/23228/26228/3937/2359/23180/2268/89857/54923/640/5336/6850/26191/1240/933/2534/10666/940/4332/100/4067/259197/5583/11126/11314/2357/64581/5142/7294/84106/137…	87
BP	GO:0002757	immune response-activating signal transduction	87/1607	291/18723	3.99772e-26	4.3629e-24	3.05979e-24	3500/919/973/930/952/1236/5579/3702/974/2633/79037/50852/1493/7535/3119/53347/916/55024/3932/11119/3115/64005/8631/5788/3071/11118/9404/7805/3105/5293/11006/115352/1380/3824/84174/2219/10384/3635/931/387357/7462/2207/7305/7409/5777/695/84433/23228/26228/3937/2359/23180/2268/89857/54923/640/5336/6850/26191/1240/933/2534/10666/940/4332/100/4067/259197/5583/11126/11314/2357/64581/5142/7294/84106/137…	87
BP	GO:0034341	response to interferon-gamma	58/1607	141/18723	9.49477e-26	1.01666e-23	7.13003e-24	6352/115362/6363/115361/3659/6772/2633/3394/3458/2634/3113/6355/972/684/6357/6351/7454/54625/84166/8519/834/6366/356/199/958/3594/6347/83666/6367/8651/3965/6362/10062/3717/6375/6737/2643/51667/163351/6361/6672/7294/10410/10581/9111/961/58191/2635/140885/6370/6364/1594/6376/6368/6354/3799/2317/9076	58
BP	GO:0019882	antigen processing and presentation	50/1607	106/18723	1.05982e-25	1.11379e-23	7.81124e-24	925/6363/3117/6890/1236/3112/3122/3108/3134/3111/10875/3113/3119/972/3115/7454/3135/3105/3133/3106/5696/6366/2207/64167/23180/6892/5720/6891/3107/911/29108/51762/1512/50856/910/55080/567/2213/64127/5971/57705/10288/913/5641/51752/3140/5873/5865/7057/563	50
BP	GO:0031349	positive regulation of defense response	84/1607	278/18723	1.30048e-25	1.34186e-23	9.41073e-24	6352/115362/3902/1236/9447/149628/3458/3134/8807/4049/3430/84166/3135/3133/3824/2219/3665/718/1075/241/63940/3603/7305/7409/6688/695/26228/3600/3428/7052/1535/83666/729230/6279/5336/6850/7124/3717/29108/2534/10666/2113/10125/940/4332/81793/7941/4067/101/4321/259197/5734/9641/11126/3805/6280/56253/64581/5320/90865/7294/10133/4792/51561/64127/353514/10318/9111/961/116449/6376/3592/4208/7292/5008/36…	84
BP	GO:0045088	regulation of innate immune response	73/1607	218/18723	1.87359e-25	1.89868e-23	1.33159e-23	6352/115362/3902/3659/9447/149628/3134/653361/8807/54625/3430/84166/3135/3105/3133/3824/9636/2219/3665/3106/7305/7409/330/6688/7128/5777/79132/348/3428/2268/83666/8651/5336/6850/3965/710/26191/4938/10062/29108/2534/10666/6737/10125/4332/6773/4067/101/10859/4321/259197/9641/11126/3805/56253/64581/7294/11326/10906/100507436/1378/2213/64127/197358/9111/116449/3592/51752/3661/409/103/23705/3320	73
BP	GO:0031341	regulation of cell killing	48/1607	99/18723	2.12915e-25	2.11981e-23	1.48667e-23	3902/3575/3458/5551/3122/3134/8807/5788/3071/3135/3105/3133/3824/3106/7305/7409/6688/26228/3594/6850/3965/911/6375/10666/10125/910/10859/259197/1776/11126/3805/56253/64581/2208/11035/567/51561/100507436/2213/913/3592/3140/409/5027/3075/23705/1604/563	48
BP	GO:0002695	negative regulation of leukocyte activation	67/1607	187/18723	2.1818e-25	2.13478e-23	1.49717e-23	3902/3659/374403/8530/1493/3134/10875/55024/972/201633/5788/3071/942/7805/3135/11006/8764/3635/64092/864/7305/6688/7128/7940/5777/695/2268/729230/8832/55824/23495/640/8651/3965/29126/26191/10062/6375/3559/4332/26279/4067/10859/80380/56253/11314/3566/11326/23208/100507436/941/1378/2213/10288/116449/6376/558/7292/3718/3162/10077/10385/5169/6385/652/441478/7001	67
BP	GO:0002706	regulation of lymphocyte mediated immunity	63/1607	168/18723	3.31772e-25	3.1912e-23	2.23806e-23	3902/3575/54440/3122/3134/8807/4049/6504/7454/5788/3071/3135/3105/11006/3133/1380/3824/718/7133/3106/7409/5777/695/958/3594/729230/3965/7124/8809/911/6375/91543/10666/10125/940/910/10859/259197/11126/3805/56253/2208/114548/8741/11035/567/51561/100507436/1378/2213/64127/913/116449/3592/7292/7186/3140/3553/2529/409/23705/1604/563	63
BP	GO:0051607	defense response to virus	81/1607	265/18723	4.16004e-25	3.8702e-23	2.71425e-23	4283/3627/3659/9447/60489/6772/2633/3458/3669/5551/10964/10875/4599/8638/684/5788/84166/8519/9636/64108/3429/3665/330/7128/4600/958/6039/3600/79132/3594/3437/3428/64135/83666/4939/3687/27350/26191/4938/29108/10379/91543/3433/55601/201294/2537/6773/91607/200316/10859/3434/4321/22861/11035/5371/51561/100507436/5610/197259/81622/10410/10581/23586/2635/3455/7187/9020/3663/8547/10077/3661/4615/4343/10…	81
BP	GO:0140546	defense response to symbiont	81/1607	265/18723	4.16004e-25	3.8702e-23	2.71425e-23	4283/3627/3659/9447/60489/6772/2633/3458/3669/5551/10964/10875/4599/8638/684/5788/84166/8519/9636/64108/3429/3665/330/7128/4600/958/6039/3600/79132/3594/3437/3428/64135/83666/4939/3687/27350/26191/4938/29108/10379/91543/3433/55601/201294/2537/6773/91607/200316/10859/3434/4321/22861/11035/5371/51561/100507436/5610/197259/81622/10410/10581/23586/2635/3455/7187/9020/3663/8547/10077/3661/4615/4343/10…	81
BP	GO:0045619	regulation of lymphocyte differentiation	64/1607	174/18723	4.86593e-25	4.4539e-23	3.12362e-23	6363/914/3902/3659/3575/257101/939/1493/3458/54440/3122/7535/3111/10875/972/5788/3071/942/3135/11006/115352/3635/864/5777/695/84433/22806/3600/3594/639/729230/8651/6850/3965/3601/3662/3559/10125/940/100/101/51176/9308/9760/56253/3566/114548/51561/941/1378/6932/7048/3574/10288/399/558/7292/814/3718/7494/652/441478/7001/57630	64
BP	GO:0002456	T cell mediated immunity	50/1607	109/18723	5.29785e-25	4.77227e-23	3.3469e-23	925/3575/5551/54440/3122/3134/6504/64005/7454/5788/3071/11118/3135/3105/11006/3133/3824/10384/7133/3106/1075/3594/23180/729230/8809/911/6375/91543/1512/3004/910/10859/114548/11035/567/970/51561/100507436/2213/64127/913/3592/7292/7186/3140/3553/5873/2529/1604/563	50
BP	GO:0001909	leukocyte mediated cytotoxicity	53/1607	124/18723	1.33638e-24	1.18499e-22	8.31061e-23	3002/3902/3575/11151/57823/5551/3122/3134/8807/5788/3071/3135/3105/3133/3824/3106/1075/7305/7409/6688/5777/26228/3594/3965/911/6375/1512/10666/10125/201294/3004/910/10859/259197/1776/11126/3805/56253/11035/567/51561/100507436/2213/913/3592/127544/3140/4615/5873/409/23705/3799/563	53
BP	GO:0001906	cell killing	66/1607	188/18723	1.89421e-24	1.65379e-22	1.15984e-22	3002/10578/3902/3575/11151/4069/3458/57823/5551/3122/3134/8807/6357/5788/3071/3135/3105/3133/3824/718/3106/1075/7305/7409/6688/5777/26228/3594/6850/3965/911/6375/1512/10666/8542/10125/201294/3004/910/10859/259197/1776/11126/3805/56253/64581/2208/11035/567/51561/100507436/2213/913/3592/57817/127544/3140/4615/5873/409/5027/3075/23705/3799/1604/563	66
BP	GO:0002822	regulation of adaptive immune response based on somatic recombination of immune receptors built from immunoglobulin superfamily domains	62/1607	168/18723	2.18099e-24	1.87532e-22	1.3152e-22	6363/3575/54440/3122/3134/10673/4049/6504/7454/5788/3071/3135/3105/11006/3133/1380/3824/718/7133/3106/7128/5777/920/695/958/3594/729230/7124/29126/8809/911/6375/91543/10666/940/100/910/10859/64581/2208/3566/114548/8741/11035/567/51561/941/1378/2213/64127/5588/913/3592/4208/7292/7186/3718/3140/3553/2529/1604/563	62
BP	GO:0050866	negative regulation of cell activation	70/1607	210/18723	2.5219e-24	2.13609e-22	1.49809e-22	3902/3659/374403/8530/1493/3134/10875/55024/972/201633/5788/3071/942/7805/3135/11006/8764/3635/64092/864/7305/6688/7128/7940/5777/695/348/2268/729230/8832/55824/23495/640/8651/3965/29126/26191/10062/6375/3559/4332/26279/4067/10859/80380/56253/11314/3566/11326/23208/100507436/941/10019/1378/2213/10288/116449/6376/558/7292/3718/3162/10077/10385/5169/6385/652/441478/7001/928	70
BP	GO:0071674	mononuclear cell migration	67/1607	196/18723	4.83004e-24	4.03095e-22	2.82699e-22	10563/6352/6363/3627/1236/6373/2833/3695/7535/6355/6504/6357/6351/64005/5293/8764/81704/240/2185/6366/1880/6688/199/1235/6347/729230/6367/3965/6362/7124/1436/29108/6375/1240/7941/4067/101/6793/3676/1230/56253/6361/11035/6387/131450/5919/961/58191/140885/6370/6364/6376/3592/6368/5641/6354/1435/51676/5800/2529/3570/7852/23236/8976/7057/6558/351	67
BP	GO:0045580	regulation of T cell differentiation	57/1607	146/18723	5.87048e-24	4.82826e-22	3.38616e-22	6363/914/3902/3659/3575/257101/939/1493/3458/54440/3122/7535/3111/10875/972/5788/3071/942/3135/11006/864/84433/3600/3594/639/729230/8651/6850/3965/3662/3559/10125/940/100/101/51176/9308/9760/56253/3566/114548/51561/941/1378/6932/7048/3574/10288/399/7292/814/3718/7494/652/441478/7001/57630	57
BP	GO:0097529	myeloid leukocyte migration	71/1607	220/18723	1.04248e-23	8.45156e-22	5.92726e-22	4283/10563/6352/6363/3627/5880/1236/6373/6355/6504/972/6357/6351/3689/3071/5293/255231/2185/6366/2207/7409/6688/199/26228/6347/729230/6279/6367/6850/6362/1436/6375/1240/57580/7941/4067/101/5734/6280/1230/11314/5142/6361/6387/1441/391/64127/4354/131450/5919/961/140885/6370/6364/399/6376/6368/5641/6354/1435/4615/5800/2529/3570/23236/1907/7422/7057/7042/1525/928	71
BP	GO:0002685	regulation of leukocyte migration	69/1607	210/18723	1.38856e-23	1.10987e-21	7.78377e-22	10563/6352/6363/3627/5880/1236/2833/6355/6504/972/6351/3071/8764/81704/2185/6366/63940/6688/199/26228/1235/6347/729230/3965/7124/1436/29108/6375/1240/100/7941/4067/101/6793/5734/3676/1230/11314/11035/6387/6401/391/64127/6403/8784/4354/131450/5919/961/6370/6364/399/6376/3592/5641/6354/3162/1435/4615/2529/3570/23236/1907/7422/5764/8976/7057/928/351	69
BP	GO:0002705	positive regulation of leukocyte mediated immunity	54/1607	134/18723	1.50466e-23	1.18596e-21	8.31742e-22	3902/54440/3122/3134/8807/4049/6504/5788/3689/3135/3105/3133/3824/718/3106/7305/7409/6688/695/958/26228/3594/5336/7124/8809/911/6375/91543/10666/10125/940/910/259197/11126/3805/56253/64581/2208/114548/8741/567/51561/64127/23586/913/116449/3592/7292/7186/3140/3553/23705/1604/563	54
BP	GO:0030595	leukocyte chemotaxis	72/1607	230/18723	3.88889e-23	3.02321e-21	2.12025e-21	4283/10563/6352/6363/3627/5880/1236/6373/11151/2833/6355/6504/972/6357/6351/3689/3071/5293/240/2185/6366/63940/3603/2207/7409/1880/6688/199/26228/1235/6347/729230/6279/6367/6850/3965/6362/1436/6375/1240/57580/7941/4067/101/6280/1230/5142/6361/6387/1441/64127/4354/5919/58191/6370/6364/6376/3592/6368/5641/6354/1435/5800/3570/7852/1907/7422/5764/7057/7042/1525/6558	72
BP	GO:0060326	cell chemotaxis	85/1607	310/18723	9.66199e-23	7.4097e-21	5.19658e-21	4283/10563/6352/6363/3627/5880/1236/6373/11151/2833/7412/6355/6504/972/10663/6357/6351/3689/3071/5293/240/2185/6366/63940/3603/2207/7409/1880/6688/199/26228/1235/6347/729230/6279/6367/6850/3965/6362/1436/6375/1240/57580/7941/4067/101/51176/9547/6280/1230/5142/6361/6387/1441/51411/391/64127/4354/5919/5588/25865/58191/6370/6364/6376/3592/6368/5641/6354/1233/1435/1902/5800/3570/7852/409/3164/1907/74…	85
BP	GO:0050851	antigen receptor-mediated signaling pathway	72/1607	240/18723	6.38591e-22	4.83201e-20	3.38879e-20	3500/919/973/930/952/1236/5579/3702/974/2633/79037/50852/1493/7535/3119/53347/916/55024/3932/11119/3115/8631/5788/3071/11118/9404/7805/3105/5293/11006/115352/84174/10384/3635/931/387357/7462/5777/695/84433/23228/26228/3937/23180/89857/54923/640/5336/6850/26191/933/2534/10666/940/4332/100/4067/5583/11126/11314/5142/7294/84106/2213/1445/25865/10616/4208/10385/596/784/80381	72
BP	GO:0001910	regulation of leukocyte mediated cytotoxicity	40/1607	82/18723	1.6287e-21	1.21617e-19	8.52924e-20	3902/3575/3122/3134/8807/5788/3071/3135/3105/3133/3824/3106/7305/7409/6688/26228/3594/3965/911/6375/10666/10125/910/10859/259197/1776/11126/3805/56253/11035/567/51561/100507436/2213/913/3592/3140/409/23705/563	40
BP	GO:0031343	positive regulation of cell killing	35/1607	63/18723	1.95391e-21	1.44006e-19	1.00994e-19	3902/3458/5551/3122/3134/8807/5788/3135/3105/3133/3824/3106/7305/7409/6688/26228/3594/6850/911/6375/10666/10125/910/259197/11126/56253/64581/2208/567/51561/913/3592/3140/23705/563	35
BP	GO:0002708	positive regulation of lymphocyte mediated immunity	47/1607	113/18723	2.31483e-21	1.68419e-19	1.18116e-19	3902/54440/3122/3134/8807/4049/6504/5788/3135/3105/3133/3824/718/3106/7409/695/958/3594/7124/8809/911/6375/91543/10666/10125/940/910/259197/11126/3805/56253/2208/114548/8741/567/51561/64127/913/116449/3592/7292/7186/3140/3553/23705/1604/563	47
BP	GO:0046634	regulation of alpha-beta T cell activation	45/1607	104/18723	2.35657e-21	1.69285e-19	1.18724e-19	6363/3659/64926/257101/3458/54440/3122/7535/916/5788/3071/942/3105/11006/3133/8764/864/3594/639/729230/8651/6850/3965/29126/3662/26191/6375/940/100/10859/9308/11126/56253/11314/3566/114548/51561/941/7048/5588/3592/7292/3718/1604/57630	45
BP	GO:0050777	negative regulation of immune response	63/1607	194/18723	2.42936e-21	1.72333e-19	1.20861e-19	3575/1493/3134/10875/6504/5788/54625/3071/84166/3135/3105/11006/3133/1380/5133/8764/3824/9636/3635/3106/64092/6688/7128/5777/79132/3428/2268/729230/8832/6850/3965/710/4938/10062/6375/2534/6737/6773/4067/10859/4321/11126/3805/11314/3566/11326/10906/100507436/79651/1378/2213/64127/197358/9111/7292/3718/3162/409/103/6397/5169/7105/1604	63
BP	GO:0051250	negative regulation of lymphocyte activation	56/1607	157/18723	2.52422e-21	1.76851e-19	1.2403e-19	3902/3659/374403/1493/3134/10875/55024/972/201633/3071/942/7805/3135/11006/8764/3635/64092/864/7305/7128/7940/5777/695/2268/55824/23495/640/8651/3965/29126/26191/6375/3559/4332/26279/4067/10859/80380/56253/11314/3566/11326/100507436/941/1378/2213/10288/116449/558/7292/3718/10385/6385/652/441478/7001	56
BP	GO:0034612	response to tumor necrosis factor	73/1607	253/18723	4.16789e-21	2.88448e-19	2.02295e-19	6352/6363/608/9447/6772/2633/2634/7412/10068/10673/6355/8115/6357/6351/7805/8764/834/7133/2185/6366/330/7128/958/7293/114769/6347/1535/6367/6850/6362/7124/8718/3717/29108/6375/7185/2643/837/51667/6361/970/4792/6401/8784/4790/58191/115650/2635/6370/7187/6364/6376/6368/57817/6354/7186/10365/2687/355/4217/8531/10891/57539/55504/5743/8754/7057/9076/10631/3856/100506658/255743/3875	73
BP	GO:0031295	T cell costimulation	29/1607	44/18723	6.0516e-21	4.13769e-19	2.90185e-19	6363/29851/1236/916/10673/921/3932/942/11006/8764/6366/7409/5777/84433/959/29126/2534/940/4067/80380/8740/11126/941/1445/115650/10288/7292/126259/1949	29
BP	GO:0002237	response to molecule of bacterial origin	90/1607	363/18723	9.65597e-21	6.52353e-19	4.57509e-19	4283/10563/6352/3627/1236/6373/3394/923/7412/3587/10068/4049/942/834/7133/356/6688/7128/23643/958/26228/114769/6347/6279/5336/3965/7124/29126/6648/26191/10062/3717/29108/54/2643/1439/9450/4067/10859/5734/80380/6280/5142/114548/129607/567/4792/6401/249/941/4791/2213/64127/6403/10318/4790/10288/140885/1594/6376/4064/3663/558/3592/4208/7292/57817/2326/2687/3661/7096/4615/3553/19/7494/199713/3164/108…	90
BP	GO:0002821	positive regulation of adaptive immune response	46/1607	112/18723	1.15149e-20	7.68786e-19	5.39166e-19	54440/3122/3134/10673/4049/6504/8631/5788/3135/3105/3133/718/3106/920/695/958/3594/729230/7124/29126/8809/911/29108/6375/91543/10666/940/100/910/64581/2208/114548/8741/567/51561/64127/5588/913/3592/7292/7186/3140/3553/3572/1604/563	46
BP	GO:0071346	cellular response to interferon-gamma	47/1607	118/18723	2.02983e-20	1.33946e-18	9.39389e-19	6352/115362/6363/115361/3659/6772/2633/3394/3458/2634/3113/6355/6357/6351/7454/54625/84166/834/6366/356/199/3594/6347/83666/6367/8651/3965/6362/10062/3717/6375/163351/6361/6672/7294/9111/961/2635/140885/6370/6364/6376/6368/6354/3799/2317/9076	47
BP	GO:0097530	granulocyte migration	53/1607	148/18723	2.40781e-20	1.57061e-18	1.10151e-18	4283/10563/6352/6363/3627/5880/1236/6373/6355/6504/972/6357/6351/3689/3071/5293/255231/6366/2207/7409/6347/6279/6367/6850/6362/1436/6375/1240/57580/101/5734/6280/11314/5142/6361/1441/391/64127/4354/5919/6370/6364/399/6376/6368/6354/1435/4615/2529/1907/7057/7042/1525	53
BP	GO:0032496	response to lipopolysaccharide	86/1607	343/18723	3.28839e-20	2.12064e-18	1.48725e-18	4283/10563/6352/3627/1236/6373/3394/923/7412/3587/10068/4049/942/834/7133/356/6688/7128/23643/958/26228/114769/6347/6279/5336/3965/7124/29126/6648/26191/10062/3717/29108/54/2643/1439/9450/4067/10859/5734/80380/6280/5142/114548/129607/4792/6401/249/941/4791/64127/6403/10318/4790/10288/140885/1594/6376/4064/558/3592/4208/7292/57817/2326/2687/3661/4615/3553/19/7494/199713/3164/10891/2263/10935/55970…	86
BP	GO:0031294	lymphocyte costimulation	29/1607	46/18723	3.88507e-20	2.47728e-18	1.73737e-18	6363/29851/1236/916/10673/921/3932/942/11006/8764/6366/7409/5777/84433/959/29126/2534/940/4067/80380/8740/11126/941/1445/115650/10288/7292/126259/1949	29
BP	GO:0042113	B cell activation	84/1607	334/18723	7.39464e-20	4.66273e-18	3.27007e-18	3500/51237/973/930/952/374403/5579/974/3575/3394/939/1493/54440/7535/7412/10673/9452/55024/972/684/5788/3071/942/7805/5293/115352/1380/10538/55619/3635/931/2185/64092/7462/7305/1880/6688/7128/5777/695/958/84433/23228/22806/7293/1235/23495/640/959/5336/6850/4066/202309/933/10125/940/4332/100/10312/4067/51176/3676/30011/11314/8741/2322/970/1378/2213/64127/3087/3574/115650/3955/4064/4208/7292/3718/6…	84
BP	GO:0032609	interferon-gamma production	45/1607	112/18723	8.67742e-20	5.29509e-18	3.71356e-18	914/1236/3394/54440/3113/916/4049/6504/11119/3115/11118/7805/3105/11006/9636/3594/729230/3965/7124/29126/8809/26191/29108/6375/10666/10125/10859/80380/11126/56253/64581/5142/11035/7294/51561/1378/64127/51744/961/140885/558/3592/7292/3553/80381	45
BP	GO:0032649	regulation of interferon-gamma production	45/1607	112/18723	8.67742e-20	5.29509e-18	3.71356e-18	914/1236/3394/54440/3113/916/4049/6504/11119/3115/11118/7805/3105/11006/9636/3594/729230/3965/7124/29126/8809/26191/29108/6375/10666/10125/10859/80380/11126/56253/64581/5142/11035/7294/51561/1378/64127/51744/961/140885/558/3592/7292/3553/80381	45
BP	GO:0046632	alpha-beta T cell differentiation	45/1607	112/18723	8.67742e-20	5.29509e-18	3.71356e-18	6363/3659/3702/8320/257101/3458/54440/3122/7535/4063/3071/942/11006/10538/864/1880/3594/639/64919/8651/6850/3965/8809/3662/91543/26279/100/51176/9308/5734/9760/64218/3566/114548/51561/941/5971/7048/7292/3718/2529/3570/596/26022/57630	45
BP	GO:0042100	B cell proliferation	42/1607	99/18723	1.25734e-19	7.59083e-18	5.32362e-18	51237/973/930/952/3575/1493/54440/10673/972/5788/3071/115352/1380/3635/931/7305/1880/695/958/84433/23228/22806/7293/23495/640/959/202309/933/10125/4332/100/4067/51176/11314/970/2213/3574/115650/4064/4208/596/8660	42
BP	GO:0050852	T cell receptor signaling pathway	47/1607	123/18723	1.54909e-19	9.2538e-18	6.48989e-18	919/1236/3702/2633/79037/50852/1493/7535/3119/53347/916/3932/11119/3115/8631/5788/11118/7805/3105/5293/11006/84174/10384/3635/387357/5777/84433/3937/23180/54923/5336/26191/2534/10666/940/100/11126/11314/5142/7294/84106/1445/25865/10616/10385/784/80381	47
BP	GO:0002285	lymphocyte activation involved in immune response	60/1607	194/18723	3.31862e-19	1.96179e-17	1.37584e-17	6363/930/11151/8320/257101/3394/3458/3122/3134/10875/4063/9452/3936/972/5788/3071/942/10538/55619/54518/2185/2207/1880/6688/958/23228/3594/1235/959/5336/3965/8809/3662/911/202309/201294/940/100/10859/51176/5734/64218/3566/114548/8741/51561/941/1378/2213/5971/51744/3955/4064/7292/3718/5873/6482/3570/7494/26022	60
BP	GO:0046635	positive regulation of alpha-beta T cell activation	34/1607	67/18723	3.42958e-19	2.00648e-17	1.40719e-17	6363/64926/3458/54440/3122/7535/916/5788/3071/942/3105/11006/3133/864/3594/729230/8651/6850/3965/26191/6375/940/100/9308/11126/3566/114548/51561/941/7048/5588/3592/7292/1604	34
BP	GO:0071356	cellular response to tumor necrosis factor	66/1607	229/18723	3.54703e-19	2.05402e-17	1.44053e-17	6352/6363/608/9447/6772/2633/2634/7412/10068/10673/6355/8115/6357/6351/7805/8764/834/7133/2185/6366/330/7128/958/7293/114769/6347/1535/6367/6850/6362/7124/8718/3717/29108/6375/7185/837/6361/970/4792/8784/4790/115650/2635/6370/7187/6364/6376/6368/57817/6354/7186/10365/355/4217/8531/10891/57539/55504/7057/9076/10631/3856/100506658/255743/3875	66
BP	GO:0001913	T cell mediated cytotoxicity	29/1607	49/18723	4.86501e-19	2.78878e-17	1.95583e-17	3575/5551/3122/3134/5788/3071/3135/3105/3133/3824/3106/1075/3594/911/6375/1512/3004/910/10859/11035/567/51561/100507436/2213/913/3592/3140/5873/563	29
BP	GO:0002824	positive regulation of adaptive immune response based on somatic recombination of immune receptors built from immunoglobulin superfamily domains	43/1607	107/18723	5.6562e-19	3.20989e-17	2.25117e-17	54440/3122/3134/10673/4049/6504/5788/3135/3105/3133/718/3106/920/695/958/3594/729230/7124/29126/8809/911/6375/91543/10666/940/100/910/64581/2208/114548/8741/567/51561/64127/5588/913/3592/7292/7186/3140/3553/1604/563	43
BP	GO:0072676	lymphocyte migration	45/1607	117/18723	6.78078e-19	3.80999e-17	2.67203e-17	10563/6352/6363/3627/1236/6373/2833/3695/7535/6355/6357/6351/64005/5293/8764/81704/2185/6366/1880/199/1235/6347/729230/6367/6362/29108/6375/101/6793/3676/56253/6361/11035/6387/131450/58191/6370/6364/6376/6368/6354/2529/8976/6558/351	45
BP	GO:0050727	regulation of inflammatory response	90/1607	386/18723	7.5695e-19	4.17848e-17	2.93046e-17	6352/1236/8530/3458/653361/80709/4049/5788/3430/3133/240/834/718/7133/1075/241/63940/3603/4318/330/7128/695/26228/3600/348/2268/7052/729230/6279/5336/6850/7124/10062/3717/29108/6375/3559/2534/2113/54/940/81793/26279/100/118788/7941/4067/101/837/5734/1776/6280/5320/22861/90865/114548/838/4792/6401/51561/23208/79651/2213/64127/197358/353514/10318/131450/4790/9111/961/9021/140885/6376/7292/57817/517…	90
BP	GO:0002709	regulation of T cell mediated immunity	38/1607	85/18723	7.58385e-19	4.17848e-17	2.93046e-17	3575/54440/3122/3134/6504/7454/5788/3071/3135/3105/11006/3133/3824/7133/3106/3594/729230/8809/911/6375/91543/910/10859/114548/11035/567/51561/2213/64127/913/3592/7292/7186/3140/3553/2529/1604/563	38
BP	GO:0032615	interleukin-12 production	32/1607	62/18723	1.98192e-18	1.07118e-16	7.51243e-17	6363/4050/1236/3659/3394/3458/6504/201633/7805/3135/3106/3603/958/959/5336/6850/3965/1240/54/10859/64581/51561/64127/353514/4790/961/3663/7292/3718/409/23236/7057	32
BP	GO:0032655	regulation of interleukin-12 production	32/1607	62/18723	1.98192e-18	1.07118e-16	7.51243e-17	6363/4050/1236/3659/3394/3458/6504/201633/7805/3135/3106/3603/958/959/5336/6850/3965/1240/54/10859/64581/51561/64127/353514/4790/961/3663/7292/3718/409/23236/7057	32
BP	GO:1902107	positive regulation of leukocyte differentiation	52/1607	157/18723	2.85577e-18	1.51463e-16	1.06224e-16	6363/3575/939/3458/54440/2124/3059/3122/7535/972/5788/3071/942/3135/11006/3635/864/7305/920/695/3600/3594/8651/6850/3965/7124/3601/3559/10125/100/101/51176/9308/9760/1230/3566/54997/114548/51561/941/1378/7048/3574/10288/399/558/7292/8111/1435/7494/56998/760	52
BP	GO:1903708	positive regulation of hemopoiesis	52/1607	157/18723	2.85577e-18	1.51463e-16	1.06224e-16	6363/3575/939/3458/54440/2124/3059/3122/7535/972/5788/3071/942/3135/11006/3635/864/7305/920/695/3600/3594/8651/6850/3965/7124/3601/3559/10125/100/101/51176/9308/9760/1230/3566/54997/114548/51561/941/1378/7048/3574/10288/399/558/7292/8111/1435/7494/56998/760	52
BP	GO:0002700	regulation of production of molecular mediator of immune response	53/1607	164/18723	4.62898e-18	2.41696e-16	1.69506e-16	51237/54440/3134/6504/972/684/5788/942/7805/3135/3105/11006/3133/115352/8764/7133/695/958/7293/729230/959/5336/7124/8809/26191/6375/91543/933/10666/940/10859/11126/3805/64581/3566/114548/8741/567/1378/2213/64127/51744/23586/116449/7292/7186/3718/3162/3553/7494/1604/7042/25818	53
BP	GO:1990266	neutrophil migration	45/1607	122/18723	4.64226e-18	2.41696e-16	1.69506e-16	4283/10563/6352/6363/3627/5880/1236/6373/6355/972/6357/6351/3689/3071/5293/255231/6366/2207/7409/6347/6279/6367/6850/6362/6375/57580/101/6280/5142/6361/1441/391/64127/4354/6370/6364/399/6376/6368/6354/4615/2529/1907/7042/1525	45
BP	GO:0001912	positive regulation of leukocyte mediated cytotoxicity	30/1607	56/18723	5.78755e-18	2.98585e-16	2.09404e-16	3902/3122/3134/8807/5788/3135/3105/3133/3824/3106/7305/7409/6688/26228/3594/911/6375/10666/10125/910/259197/11126/56253/567/51561/913/3592/3140/23705/563	30
BP	GO:0045621	positive regulation of lymphocyte differentiation	41/1607	104/18723	8.51867e-18	4.35526e-16	3.05444e-16	6363/3575/939/3458/54440/3122/7535/972/5788/3071/942/3135/11006/3635/864/695/3600/3594/8651/6850/3965/3601/3559/10125/100/101/51176/9308/9760/3566/114548/51561/941/1378/7048/3574/10288/399/558/7292/7494	41
BP	GO:0043410	positive regulation of MAPK cascade	101/1607	480/18723	1.1786e-17	5.97194e-16	4.18825e-16	6352/6363/1236/939/653361/6355/6504/55024/972/221472/6357/6351/5788/7805/115352/8685/2185/6366/1880/6688/920/958/348/6347/6367/5336/6850/3965/6362/7124/1436/9770/26191/29108/6375/7185/10125/101/5031/152007/1230/64581/5320/6361/10268/2322/151306/2213/64127/5610/353514/1445/25865/2771/5345/6370/7187/6364/113277/6376/6368/6354/7186/10347/5008/1902/23533/4615/3553/5871/409/4217/23236/9518/9475/7984/5…	101
BP	GO:0002687	positive regulation of leukocyte migration	47/1607	135/18723	1.25206e-17	6.28801e-16	4.40992e-16	10563/6352/6363/3627/5880/1236/6355/6504/972/6351/3071/8764/81704/2185/6366/63940/6688/199/1235/729230/3965/7124/1436/29108/6375/1240/7941/101/3676/1230/6387/6403/8784/5919/961/6364/6376/3592/5641/6354/1435/3570/1907/7422/5764/7057/351	47
BP	GO:0071621	granulocyte chemotaxis	45/1607	125/18723	1.38971e-17	6.91809e-16	4.85181e-16	4283/10563/6352/6363/3627/5880/1236/6373/6355/6504/972/6357/6351/3689/3071/5293/6366/2207/7409/6347/6279/6367/6850/6362/1436/6375/1240/57580/6280/5142/6361/1441/64127/4354/5919/6370/6364/6376/6368/6354/1435/1907/7057/7042/1525	45
BP	GO:0002833	positive regulation of response to biotic stimulus	53/1607	168/18723	1.52366e-17	7.51894e-16	5.2732e-16	6352/115362/3902/9447/149628/3134/8807/8638/3430/84166/3135/3133/3824/2219/3665/7305/7409/6688/23643/79132/3428/1535/83666/5336/6850/29126/29108/2534/10666/55601/10125/4332/9450/4067/101/4321/259197/9641/11126/3805/56253/64581/7294/64127/9111/116449/4064/3592/3661/3140/23705/3320/25818	53
BP	GO:0007162	negative regulation of cell adhesion	75/1607	303/18723	1.91735e-17	9.38014e-16	6.57849e-16	27299/3902/3659/2633/1493/10875/80709/972/201633/5788/3071/9404/942/7805/3135/11006/8764/10507/6366/864/6688/5777/397/55824/8651/3965/29126/26191/3717/6375/3559/26279/10859/6494/1545/4321/80380/56253/11314/4155/3566/6387/11326/941/10019/1378/2213/53827/10288/6370/5140/6376/7292/3718/10154/10385/5800/6385/81848/652/441478/57669/5364/7422/23189/4072/26154/7001/7057/10631/8324/1012/928/2065/6695	75
BP	GO:0035710	CD4-positive, alpha-beta T cell activation	40/1607	102/18723	2.66871e-17	1.29444e-15	9.07816e-16	6363/3458/54440/3122/4063/3071/942/10538/864/1880/3594/8651/3965/29126/8809/3662/6375/91543/26279/10312/51176/9308/5734/9760/64218/11126/3566/114548/51561/941/5971/7048/5588/7292/3718/2529/3570/26022/1604/57630	40
BP	GO:0032729	positive regulation of interferon-gamma production	33/1607	72/18723	5.94284e-17	2.8581e-15	2.00445e-15	914/3394/54440/3113/916/4049/6504/11119/3115/11118/3105/9636/3594/729230/3965/7124/8809/26191/29108/10666/10125/10859/11126/56253/64581/5142/7294/51561/51744/3592/7292/3553/80381	33
BP	GO:0002698	negative regulation of immune effector process	41/1607	110/18723	9.12138e-17	4.3499e-15	3.05068e-15	3575/3134/10875/6504/684/5788/3071/3135/3105/11006/3133/115352/1380/3824/3106/6688/5777/729230/8832/3965/7124/710/6375/933/10859/3805/11314/3566/11326/100507436/1378/2213/64127/961/7292/3718/3162/409/5169/1604/7042	41
BP	GO:0030593	neutrophil chemotaxis	39/1607	103/18723	2.74181e-16	1.29665e-14	9.09365e-15	4283/10563/6352/6363/3627/5880/1236/6373/6355/972/6357/6351/3689/3071/5293/6366/2207/7409/6347/6279/6367/6850/6362/6375/57580/6280/5142/6361/1441/64127/4354/6370/6364/6376/6368/6354/1907/7042/1525	39
BP	GO:0002704	negative regulation of leukocyte mediated immunity	30/1607	63/18723	4.13297e-16	1.9384e-14	1.35944e-14	3575/3134/6504/684/5788/3071/3135/3105/11006/3133/1380/3824/3106/6688/5777/729230/8832/3965/6375/10859/3805/11314/100507436/1378/2213/64127/3718/3162/409/1604	30
BP	GO:0071706	tumor necrosis factor superfamily cytokine production	54/1607	186/18723	4.37564e-16	2.01884e-14	1.41586e-14	6363/914/3458/54440/1536/6504/5788/942/3133/7305/7128/5777/23643/5004/64135/1535/729230/8832/4939/5336/6850/3965/29126/26191/4938/3717/945/29108/54/10125/50856/101/10859/64581/90865/51561/23208/64127/197358/353514/23586/961/140885/113277/6376/558/23547/7096/4615/943/409/7057/54206/351	54
BP	GO:1903555	regulation of tumor necrosis factor superfamily cytokine production	54/1607	186/18723	4.37564e-16	2.01884e-14	1.41586e-14	6363/914/3458/54440/1536/6504/5788/942/3133/7305/7128/5777/23643/5004/64135/1535/729230/8832/4939/5336/6850/3965/29126/26191/4938/3717/945/29108/54/10125/50856/101/10859/64581/90865/51561/23208/64127/197358/353514/23586/961/140885/113277/6376/558/23547/7096/4615/943/409/7057/54206/351	54
BP	GO:0071675	regulation of mononuclear cell migration	41/1607	115/18723	5.67223e-16	2.59596e-14	1.8206e-14	10563/6352/3627/1236/6504/6351/8764/81704/2185/6366/6688/199/1235/6347/729230/3965/7124/1436/29108/6375/1240/7941/4067/101/6793/3676/1230/11035/6387/131450/5919/961/6364/3592/5641/6354/1435/23236/8976/7057/351	41
BP	GO:0030888	regulation of B cell proliferation	30/1607	64/18723	7.14559e-16	3.2441e-14	2.27516e-14	51237/952/1493/54440/10673/972/5788/3071/115352/3635/7305/1880/695/958/84433/22806/7293/23495/640/933/4332/100/4067/11314/2213/3574/115650/4208/596/8660	30
BP	GO:0002275	myeloid cell activation involved in immune response	36/1607	91/18723	7.4754e-16	3.3669e-14	2.36128e-14	5880/5730/3458/1794/6504/3689/3430/5293/27040/7462/2207/7305/6688/695/2268/729230/8832/640/5336/6850/3965/29108/10125/201294/4067/1776/11314/3566/84106/5729/9111/116449/3162/4615/5169/306	36
BP	GO:0046633	alpha-beta T cell proliferation	23/1607	38/18723	1.12033e-15	5.00619e-14	3.51095e-14	3659/64926/7535/916/1794/5788/3105/3133/8764/3600/729230/6850/3965/29126/26191/6375/940/2000/51561/7048/7292/1604/57630	23
BP	GO:0006909	phagocytosis	72/1607	308/18723	2.17198e-15	9.62968e-14	6.75351e-14	3500/5880/11151/3394/3458/3561/1794/6504/9938/64005/5788/3689/3071/2219/8685/718/4689/2207/7305/717/7409/199/26228/3600/2268/3385/55423/7052/6347/1535/729230/5336/6850/7124/3601/10062/29108/2534/201294/2209/4067/9844/56990/4647/5031/11314/64581/23616/51411/391/23208/2213/64127/1445/961/140885/399/558/10347/8547/4615/3553/19/5873/25912/306/1182/51454/3685/84466/7057/3688	72
BP	GO:0048002	antigen processing and presentation of peptide antigen	29/1607	62/18723	2.33589e-15	1.02761e-13	7.20687e-14	3117/6890/3112/3122/3108/3134/3111/3113/3119/972/3115/3135/3105/3133/3106/2207/64167/6892/6891/3107/29108/50856/55080/567/2213/5641/51752/3140/563	29
BP	GO:0001914	regulation of T cell mediated cytotoxicity	23/1607	39/18723	2.50949e-15	1.09549e-13	7.6829e-14	3575/3122/3134/5788/3071/3135/3105/3133/3824/3106/3594/911/6375/910/10859/11035/567/51561/2213/913/3592/3140/563	23
BP	GO:0045089	positive regulation of innate immune response	43/1607	131/18723	3.4458e-15	1.49274e-13	1.04689e-13	6352/115362/3902/9447/149628/3134/8807/3430/84166/3135/3133/3824/2219/3665/7305/7409/6688/3428/83666/5336/6850/29108/2534/10666/10125/4332/4067/101/4321/259197/9641/11126/3805/56253/64581/7294/64127/9111/116449/3592/3661/23705/3320	43
BP	GO:0070664	negative regulation of leukocyte proliferation	35/1607	90/18723	3.52086e-15	1.5137e-13	1.06159e-13	1493/6355/942/3135/11006/8764/3635/7305/7128/7940/5777/695/23495/640/3965/29126/6375/3559/4332/26279/4067/10859/80380/56253/11314/90865/11326/941/1378/2213/10288/10385/5169/6385/652	35
BP	GO:0050854	regulation of antigen receptor-mediated signaling pathway	29/1607	63/18723	3.97576e-15	1.69642e-13	1.18974e-13	930/1236/5579/2633/79037/50852/53347/3932/5788/9404/7805/11006/115352/84174/5777/84433/23228/26228/640/26191/933/10666/100/4067/5583/11126/11314/2213/25865	29
BP	GO:0097028	dendritic cell differentiation	25/1607	47/18723	4.24385e-15	1.7973e-13	1.26049e-13	6363/1236/3394/116071/3135/10538/3106/6688/640/3965/3662/55365/28959/4067/10859/2322/2213/5971/7048/55509/10288/558/814/3516/10202	25
BP	GO:2000106	regulation of leukocyte apoptotic process	33/1607	81/18723	4.29629e-15	1.80603e-13	1.26661e-13	3620/6352/6363/1236/917/3575/939/3059/972/5293/5133/81704/3665/6366/695/640/3965/29126/100/4067/101/10859/11035/6387/64127/5588/558/4208/3718/6482/652/8660/1942	33
BP	GO:0045582	positive regulation of T cell differentiation	35/1607	91/18723	5.25419e-15	2.19246e-13	1.53762e-13	6363/3575/939/3458/54440/3122/7535/972/5788/3071/942/3135/11006/864/3594/8651/6850/3965/3559/10125/100/101/51176/9308/3566/114548/51561/941/1378/7048/3574/10288/399/7292/7494	35
BP	GO:0071887	leukocyte apoptotic process	38/1607	106/18723	5.36764e-15	2.22346e-13	1.55936e-13	3620/6352/6363/1236/917/3575/939/3059/972/5293/5133/81704/3665/6366/356/695/640/3965/29126/3559/100/4067/101/10859/80301/11035/6387/64127/5588/558/4208/3718/3661/6482/355/652/8660/1942	38
BP	GO:0002718	regulation of cytokine production involved in immune response	36/1607	96/18723	5.4636e-15	2.24681e-13	1.57573e-13	54440/3134/6504/972/684/7805/3135/3105/11006/3133/8764/7133/695/729230/5336/7124/8809/6375/91543/10666/10859/11126/3805/64581/114548/567/64127/23586/116449/7292/7186/3718/3162/3553/1604/7042	36
BP	GO:0043367	CD4-positive, alpha-beta T cell differentiation	33/1607	83/18723	1.00667e-14	4.10995e-13	2.8824e-13	6363/3458/54440/3122/4063/3071/942/10538/864/1880/3594/8651/3965/8809/3662/91543/26279/51176/9308/5734/9760/64218/3566/114548/51561/941/5971/7292/3718/2529/3570/26022/57630	33
BP	GO:0032640	tumor necrosis factor production	51/1607	181/18723	1.09131e-14	4.39232e-13	3.08043e-13	6363/914/3458/54440/1536/6504/5788/3133/7305/7128/5777/23643/5004/64135/1535/729230/8832/4939/5336/6850/3965/26191/4938/3717/945/29108/54/10125/50856/10859/64581/90865/51561/23208/64127/197358/353514/23586/961/140885/113277/6376/558/23547/7096/4615/943/409/7057/54206/351	51
BP	GO:0032680	regulation of tumor necrosis factor production	51/1607	181/18723	1.09131e-14	4.39232e-13	3.08043e-13	6363/914/3458/54440/1536/6504/5788/3133/7305/7128/5777/23643/5004/64135/1535/729230/8832/4939/5336/6850/3965/26191/4938/3717/945/29108/54/10125/50856/10859/64581/90865/51561/23208/64127/197358/353514/23586/961/140885/113277/6376/558/23547/7096/4615/943/409/7057/54206/351	51
BP	GO:0071677	positive regulation of mononuclear cell migration	29/1607	65/18723	1.10754e-14	4.42627e-13	3.10424e-13	10563/6352/3627/1236/6504/6351/8764/81704/2185/6366/6688/199/1235/729230/3965/7124/29108/6375/7941/101/3676/1230/6387/961/6364/3592/5641/6354/351	29
BP	GO:0002367	cytokine production involved in immune response	36/1607	98/18723	1.15809e-14	4.59592e-13	3.22322e-13	54440/3134/6504/972/684/7805/3135/3105/11006/3133/8764/7133/695/729230/5336/7124/8809/6375/91543/10666/10859/11126/3805/64581/114548/567/64127/23586/116449/7292/7186/3718/3162/3553/1604/7042	36
BP	GO:0052548	regulation of endopeptidase activity	88/1607	432/18723	1.17584e-14	4.63397e-13	3.2499e-13	9447/5698/8530/27074/9806/939/3932/684/7805/834/26999/718/5696/356/4318/330/5918/3428/114769/5265/6279/6850/5720/3965/7124/710/3717/489/29108/1512/2534/5023/5973/274/2537/8743/4067/64780/25816/8740/1992/6280/64581/1471/22861/4155/114548/89932/5371/1378/7980/5345/7076/5641/6195/9709/5176/6691/355/409/4217/199713/1294/51232/9475/3164/10935/334/4137/1942/8710/27344/10049/6690/57539/135228/7422/1944/…	88
BP	GO:0032635	interleukin-6 production	48/1607	165/18723	1.7265e-14	6.71086e-13	4.70647e-13	3458/6504/55024/972/3071/11006/3635/3106/3603/7305/7128/199/5777/5004/64135/1535/8832/5336/6850/3965/7124/26191/29108/64581/5452/4155/90865/23208/64127/197358/353514/1445/131450/23586/961/10288/140885/113277/6376/7292/10365/7096/4615/3553/3570/7494/409/351	48
BP	GO:0032675	regulation of interleukin-6 production	48/1607	165/18723	1.7265e-14	6.71086e-13	4.70647e-13	3458/6504/55024/972/3071/11006/3635/3106/3603/7305/7128/199/5777/5004/64135/1535/8832/5336/6850/3965/7124/26191/29108/64581/5452/4155/90865/23208/64127/197358/353514/1445/131450/23586/961/10288/140885/113277/6376/7292/10365/7096/4615/3553/3570/7494/409/351	48
BP	GO:0022408	negative regulation of cell-cell adhesion	53/1607	196/18723	2.12917e-14	8.21977e-13	5.7647e-13	3902/3659/1493/10875/80709/972/201633/3071/942/7805/3135/11006/8764/6366/864/6688/5777/55824/8651/3965/29126/26191/3717/6375/3559/26279/10859/80380/56253/11314/4155/3566/6387/11326/941/10019/1378/2213/53827/10288/6370/7292/3718/10385/6385/652/441478/57669/7422/4072/26154/7001/928	53
BP	GO:0032623	interleukin-2 production	28/1607	62/18723	2.17162e-14	8.2711e-13	5.8007e-13	3902/2633/54440/916/5788/942/7805/11006/7128/920/84433/729230/5336/3662/6375/940/9308/64581/5142/11326/941/1378/64127/5588/25865/7186/3553/9455	28
BP	GO:0032663	regulation of interleukin-2 production	28/1607	62/18723	2.17162e-14	8.2711e-13	5.8007e-13	3902/2633/54440/916/5788/942/7805/11006/7128/920/84433/729230/5336/3662/6375/940/9308/64581/5142/11326/941/1378/64127/5588/25865/7186/3553/9455	28
BP	GO:0018212	peptidyl-tyrosine modification	80/1607	378/18723	2.22318e-14	8.41105e-13	5.89885e-13	6352/3702/3458/3059/7535/653361/916/55024/3932/972/5788/3689/54625/11006/8764/10507/2185/64092/5777/920/695/958/26228/3600/2268/83666/640/8651/5336/6850/7124/1436/5168/3717/2534/4145/2209/4067/11314/9961/64581/2322/7294/51561/941/10019/64127/5610/353514/1445/8784/8459/3574/9021/558/3592/3718/5008/3572/7297/3570/409/4038/2263/1942/2049/5618/6690/7422/3280/7465/1464/1956/2050/1272/54206/3480/9052/2…	80
BP	GO:0002228	natural killer cell mediated immunity	30/1607	71/18723	2.33139e-14	8.76201e-13	6.14498e-13	3002/3902/11151/57823/3134/8807/3135/3105/3133/3824/3106/7409/5777/3965/10666/10125/201294/10859/259197/11126/3805/56253/100507436/116449/3592/127544/5873/409/23705/3799	30
BP	GO:0001818	negative regulation of cytokine production	77/1607	357/18723	2.39544e-14	8.94349e-13	6.27226e-13	3902/1236/2633/3458/3134/6504/55024/684/201633/5788/5552/3071/7805/11006/3635/7305/7128/5777/695/79132/5004/114769/8832/3965/7124/29126/26191/4938/945/29108/6375/1240/54/50856/10859/51176/9308/5734/80380/1992/114548/5371/11326/51561/23208/1378/2213/64127/5971/197358/353514/1445/131450/4790/9111/140885/6376/558/3592/7292/23547/3718/10365/8986/3162/10385/7850/409/199713/225/57447/55353/55366/7057/9…	77
BP	GO:0002702	positive regulation of production of molecular mediator of immune response	39/1607	117/18723	3.732e-14	1.38425e-12	9.70807e-13	51237/54440/3134/6504/972/5788/942/7805/3135/3105/3133/8764/958/7293/5336/8809/26191/6375/91543/10666/940/10859/11126/3805/64581/3566/114548/8741/567/64127/51744/23586/116449/7292/7186/3553/7494/1604/25818	39
BP	GO:0018108	peptidyl-tyrosine phosphorylation	79/1607	375/18723	4.20994e-14	1.55139e-12	1.08802e-12	6352/3702/3458/3059/7535/653361/916/55024/3932/972/5788/3689/54625/11006/8764/10507/2185/64092/5777/920/695/958/26228/3600/2268/83666/640/8651/5336/6850/7124/1436/5168/3717/2534/4145/2209/4067/11314/9961/64581/2322/7294/51561/941/10019/64127/5610/353514/1445/8784/3574/9021/558/3592/3718/5008/3572/7297/3570/409/4038/2263/1942/2049/5618/6690/7422/3280/7465/1464/1956/2050/1272/54206/3480/9052/2065/3…	79
BP	GO:0019883	antigen processing and presentation of endogenous antigen	18/1607	26/18723	4.67775e-14	1.71248e-12	1.201e-12	6890/3122/3134/972/3135/3105/3133/3106/64167/6892/6891/3107/911/910/567/913/51752/563	18
BP	GO:0042267	natural killer cell mediated cytotoxicity	29/1607	68/18723	4.70745e-14	1.71248e-12	1.201e-12	3002/3902/11151/57823/3134/8807/3135/3105/3133/3824/3106/7409/5777/3965/10666/10125/201294/10859/259197/11126/3805/56253/100507436/3592/127544/5873/409/23705/3799	29
BP	GO:1990868	response to chemokine	35/1607	97/18723	5.06635e-14	1.81972e-12	1.27621e-12	4283/10563/6352/6363/3627/1236/6373/2833/6355/10663/6357/6351/81704/2185/6366/1235/6347/729230/6367/6362/6375/1240/1230/6361/6387/10019/6370/6364/6376/6368/6354/1233/7852/4015/6558	35
BP	GO:1990869	cellular response to chemokine	35/1607	97/18723	5.06635e-14	1.81972e-12	1.27621e-12	4283/10563/6352/6363/3627/1236/6373/2833/6355/10663/6357/6351/81704/2185/6366/1235/6347/729230/6367/6362/6375/1240/1230/6361/6387/10019/6370/6364/6376/6368/6354/1233/7852/4015/6558	35
BP	GO:0002711	positive regulation of T cell mediated immunity	26/1607	56/18723	8.15065e-14	2.90912e-12	2.04023e-12	54440/3122/3134/6504/5788/3135/3105/3133/3106/3594/8809/911/6375/91543/910/114548/567/51561/913/3592/7292/7186/3140/3553/1604/563	26
BP	GO:0002690	positive regulation of leukocyte chemotaxis	34/1607	94/18723	1.07007e-13	3.7954e-12	2.6618e-12	10563/6352/6363/3627/5880/1236/6504/972/6351/3071/2185/6366/63940/6688/199/1235/729230/3965/1436/6375/1240/7941/1230/6387/5919/3592/5641/6354/1435/3570/1907/7422/5764/7057	34
BP	GO:0046641	positive regulation of alpha-beta T cell proliferation	16/1607	21/18723	1.08634e-13	3.82919e-12	2.6855e-12	64926/7535/916/5788/3105/3133/729230/6850/3965/26191/6375/940/51561/7048/7292/1604	16
BP	GO:0032611	interleukin-1 beta production	37/1607	110/18723	1.22043e-13	4.24903e-12	2.97994e-12	115362/6363/1236/9447/149628/3458/11006/834/7305/7128/5004/3428/114769/3965/7124/3717/945/29108/54/4332/79792/1992/64581/22861/114548/5371/64127/353514/140885/113277/6376/4615/409/5027/199713/54206/351	37
BP	GO:0032651	regulation of interleukin-1 beta production	37/1607	110/18723	1.22043e-13	4.24903e-12	2.97994e-12	115362/6363/1236/9447/149628/3458/11006/834/7305/7128/5004/3428/114769/3965/7124/3717/945/29108/54/4332/79792/1992/64581/22861/114548/5371/64127/353514/140885/113277/6376/4615/409/5027/199713/54206/351	37
BP	GO:0036037	CD8-positive, alpha-beta T cell activation	18/1607	27/18723	1.29057e-13	4.46583e-12	3.13198e-12	3659/8320/3071/3105/11006/3133/864/8651/29126/26191/6375/50856/10859/9760/56253/57705/596/57630	18
BP	GO:0072678	T cell migration	28/1607	66/18723	1.51005e-13	5.19364e-12	3.64241e-12	10563/6352/3627/6373/2833/3695/7535/64005/5293/8764/81704/6366/1880/199/1235/6347/729230/29108/6375/101/3676/11035/6387/131450/58191/6364/6558/351	28
BP	GO:0002688	regulation of leukocyte chemotaxis	39/1607	122/18723	1.73966e-13	5.91172e-12	4.14602e-12	10563/6352/6363/3627/5880/1236/6504/972/6351/3071/2185/6366/63940/6688/199/26228/1235/6347/729230/3965/1436/6375/1240/7941/4067/1230/6387/64127/4354/5919/3592/5641/6354/1435/3570/1907/7422/5764/7057	39
BP	GO:0050868	negative regulation of T cell activation	39/1607	122/18723	1.73966e-13	5.91172e-12	4.14602e-12	3902/3659/1493/10875/972/201633/3071/942/7805/3135/11006/8764/864/5777/55824/8651/3965/29126/26191/6375/3559/26279/10859/80380/56253/11314/3566/11326/941/1378/2213/10288/7292/3718/10385/6385/652/441478/7001	39
BP	GO:0045824	negative regulation of innate immune response	29/1607	71/18723	1.81664e-13	6.13658e-12	4.30372e-12	3134/54625/84166/3135/3105/3133/3824/9636/3106/7128/79132/3428/3965/710/4938/10062/6737/6773/10859/4321/3805/11326/10906/100507436/1378/197358/9111/409/103	29
BP	GO:0055074	calcium ion homeostasis	89/1607	460/18723	1.90647e-13	6.40191e-12	4.4898e-12	4283/10563/6352/6363/3627/1043/930/952/1236/5579/6373/11151/2833/286530/6355/3932/10663/6357/5788/255231/931/2185/6366/356/5777/958/348/2359/1235/5026/7052/54923/1535/729230/51393/5336/10800/29887/3717/489/6375/1240/2534/5023/10312/4067/5734/5031/1230/54757/2357/10268/5371/6387/5729/3792/6546/1594/825/6376/6368/6354/9709/1233/1729/2769/1902/7852/5027/596/55450/784/57419/55503/51196/1907/3685/2703…	89
BP	GO:0016032	viral process	83/1607	415/18723	1.95214e-13	6.51672e-12	4.57031e-12	6352/60489/6772/27074/3695/3669/6355/6504/4599/8638/972/10663/684/6351/942/8519/1380/8764/9636/2219/3429/3665/920/348/7293/3428/64135/6347/83666/4939/3965/7124/27350/84875/4938/91543/6404/6737/940/200316/51176/3434/6480/10475/27090/5371/63901/941/1378/5610/4061/10410/10318/10581/6483/4245/89849/558/6614/8547/6482/11320/7391/7852/103/596/10610/1605/25833/9475/5288/3685/25978/1949/92421/3693/25827/…	83
BP	GO:0071216	cellular response to biotic stimulus	59/1607	246/18723	2.30058e-13	7.63496e-12	5.35456e-12	4283/10563/6352/3627/6373/3394/923/942/834/7133/6688/7128/23643/695/958/26228/114769/6347/5336/6850/7124/29126/26191/10062/29108/9450/4067/10859/80380/64581/5142/114548/129607/4792/941/2213/64127/10318/4790/10628/10288/140885/6376/4064/558/4208/7292/57817/3661/7096/4615/3553/19/7494/199713/10891/8754/7001/1604	59
BP	GO:1903557	positive regulation of tumor necrosis factor superfamily cytokine production	36/1607	107/18723	2.58998e-13	8.54542e-12	5.99309e-12	6363/914/3458/54440/1536/5788/942/3133/7305/23643/5004/64135/1535/729230/8832/4939/5336/6850/3965/4938/3717/29108/10125/101/64581/90865/51561/64127/353514/23586/113277/7096/4615/943/7057/351	36
BP	GO:0071219	cellular response to molecule of bacterial origin	55/1607	221/18723	2.9738e-13	9.75509e-12	6.84145e-12	4283/10563/6352/3627/6373/3394/923/942/834/7133/6688/7128/23643/958/26228/114769/6347/5336/7124/29126/26191/10062/29108/9450/4067/10859/80380/5142/114548/129607/4792/941/2213/64127/10318/4790/10288/140885/6376/4064/558/4208/7292/57817/3661/7096/4615/3553/19/7494/199713/10891/8754/7001/1604	55
BP	GO:0030183	B cell differentiation	42/1607	141/18723	3.08315e-13	9.99821e-12	7.01196e-12	973/930/974/3394/939/7412/10673/9452/5788/3071/115352/1380/55619/3635/931/2185/1880/6688/5777/695/84433/23228/22806/959/5336/6850/4066/100/10312/3676/2322/1378/2213/3087/3574/3955/3718/6482/7494/3516/596/3688	42
BP	GO:1903038	negative regulation of leukocyte cell-cell adhesion	42/1607	141/18723	3.08315e-13	9.99821e-12	7.01196e-12	3902/3659/1493/10875/972/201633/3071/942/7805/3135/11006/8764/6366/864/5777/55824/8651/3965/29126/26191/6375/3559/26279/10859/80380/56253/11314/3566/6387/11326/941/1378/2213/10288/6370/7292/3718/10385/6385/652/441478/7001	42
BP	GO:0019058	viral life cycle	69/1607	317/18723	3.41314e-13	1.10054e-11	7.71834e-12	6352/60489/27074/3695/3669/6355/6504/4599/8638/972/10663/684/942/8519/1380/8764/9636/2219/3429/920/348/7293/3428/64135/6347/4939/3965/7124/27350/84875/4938/91543/6404/6737/940/200316/3434/10475/5371/63901/941/1378/5610/4061/10410/10318/10581/89849/558/6614/8547/7852/103/596/1605/9475/5288/3685/25978/1949/92421/3693/25827/1956/858/3688/1604/9076/1525	69
BP	GO:0071222	cellular response to lipopolysaccharide	53/1607	209/18723	3.59075e-13	1.15127e-11	8.07412e-12	4283/10563/6352/3627/6373/3394/923/942/834/7133/6688/7128/23643/958/26228/114769/6347/5336/7124/29126/26191/10062/29108/9450/4067/10859/80380/5142/114548/129607/4792/941/64127/10318/4790/10288/140885/6376/4064/558/4208/7292/57817/3661/4615/3553/19/7494/199713/10891/8754/7001/1604	53
BP	GO:0046640	regulation of alpha-beta T cell proliferation	20/1607	35/18723	3.88113e-13	1.23738e-11	8.67803e-12	3659/64926/7535/916/5788/3105/3133/8764/729230/6850/3965/29126/26191/6375/940/51561/7048/7292/1604/57630	20
BP	GO:0050729	positive regulation of inflammatory response	42/1607	142/18723	4.02011e-13	1.27453e-11	8.93856e-12	1236/3458/4049/3430/3133/718/1075/241/63940/3603/695/26228/3600/7052/729230/6279/5336/7124/3717/2113/940/81793/7941/101/5734/6280/5320/90865/4792/51561/353514/10318/9111/961/6376/7292/5008/3553/3572/5743/1956/351	42
BP	GO:0043299	leukocyte degranulation	29/1607	73/18723	4.25859e-13	1.34264e-11	9.41622e-12	5880/5730/11151/3134/3689/3071/5293/27040/7462/6688/695/2268/729230/8832/640/6850/3965/10125/201294/4067/11314/3566/84106/5729/2213/116449/3162/5873/306	29
BP	GO:0019724	B cell mediated immunity	53/1607	210/18723	4.40983e-13	1.38264e-11	9.69675e-12	3500/3117/930/3112/939/712/3122/3108/713/3111/3113/3119/4049/972/3115/5788/714/3135/3133/1380/84174/10538/3635/3665/718/2207/716/717/5777/695/958/1235/959/7124/710/202309/6375/10666/940/10312/2208/3566/8741/567/970/1378/2213/64127/715/730/7292/4615/1604	53
BP	GO:0070098	chemokine-mediated signaling pathway	32/1607	88/18723	4.76927e-13	1.48275e-11	1.03988e-11	4283/10563/6352/6363/3627/1236/6373/2833/6355/10663/6357/6351/2185/6366/1235/6347/729230/6367/6362/6375/1240/1230/6361/6387/10019/6370/6364/6376/6368/6354/1233/7852	32
BP	GO:0050672	negative regulation of lymphocyte proliferation	31/1607	83/18723	4.78138e-13	1.48275e-11	1.03988e-11	1493/942/3135/11006/8764/3635/7305/7940/5777/695/23495/640/3965/29126/6375/3559/4332/26279/4067/10859/80380/56253/11314/11326/941/1378/2213/10288/10385/6385/652	31
BP	GO:0048247	lymphocyte chemotaxis	27/1607	64/18723	4.83755e-13	1.49202e-11	1.04638e-11	10563/6352/6363/3627/6373/2833/6355/6357/6351/5293/2185/6366/1880/6347/729230/6367/6362/6375/101/6361/58191/6370/6364/6376/6368/6354/6558	27
BP	GO:0019884	antigen processing and presentation of exogenous antigen	23/1607	47/18723	5.45901e-13	1.67459e-11	1.17443e-11	3117/6890/3112/3122/3108/3134/3111/3113/3119/972/3115/3105/3133/2207/5720/911/50856/910/567/2213/913/5641/3140	23
BP	GO:0052547	regulation of peptidase activity	88/1607	461/18723	5.75575e-13	1.75612e-11	1.23161e-11	9447/5698/8530/27074/9806/939/3932/684/7805/834/26999/718/5696/356/4318/330/5918/3428/114769/5265/6279/6850/5720/3965/7124/710/3717/489/29108/1512/2534/5023/5973/274/2537/8743/4067/64780/25816/8740/1992/6280/64581/1471/22861/4155/114548/89932/5371/1378/7980/5345/7076/5641/6195/9709/5176/6691/355/409/4217/199713/1294/51232/9475/3164/10935/334/4137/1942/8710/27344/10049/6690/57539/135228/7422/1944/…	88
BP	GO:0032945	negative regulation of mononuclear cell proliferation	31/1607	84/18723	6.96063e-13	2.11238e-11	1.48146e-11	1493/942/3135/11006/8764/3635/7305/7940/5777/695/23495/640/3965/29126/6375/3559/4332/26279/4067/10859/80380/56253/11314/11326/941/1378/2213/10288/10385/6385/652	31
BP	GO:0002720	positive regulation of cytokine production involved in immune response	27/1607	65/18723	7.60231e-13	2.29485e-11	1.60942e-11	54440/3134/6504/972/7805/3135/3105/3133/8764/5336/8809/6375/91543/10666/10859/11126/3805/64581/114548/567/64127/23586/116449/7292/7186/3553/1604	27
BP	GO:0007249	I-kappaB kinase/NF-kappaB signaling	63/1607	281/18723	9.18828e-13	2.75891e-11	1.93489e-11	6363/1236/5579/6772/11040/972/684/11006/834/6366/356/330/7128/920/695/958/84433/114769/7052/54923/497189/5336/3965/7124/29108/2534/7185/6737/8743/9641/64581/10475/11035/10133/4792/64127/5971/197358/6275/10318/80833/10616/140885/7187/9020/399/825/113277/6376/7186/6398/3162/1902/3661/4615/3553/54602/9475/27032/55504/7105/55179/1499	63
BP	GO:0032612	interleukin-1 production	39/1607	128/18723	9.73576e-13	2.89269e-11	2.02871e-11	115362/6363/1236/9447/149628/3458/11006/834/3603/7305/7128/5004/3428/114769/3965/7124/3717/945/29108/54/4332/79792/1992/64581/22861/114548/5371/64127/353514/140885/113277/6376/4615/7850/409/5027/199713/54206/351	39
BP	GO:0032652	regulation of interleukin-1 production	39/1607	128/18723	9.73576e-13	2.89269e-11	2.02871e-11	115362/6363/1236/9447/149628/3458/11006/834/3603/7305/7128/5004/3428/114769/3965/7124/3717/945/29108/54/4332/79792/1992/64581/22861/114548/5371/64127/353514/140885/113277/6376/4615/7850/409/5027/199713/54206/351	39
BP	GO:0002573	myeloid leukocyte differentiation	52/1607	208/18723	1.09164e-12	3.2266e-11	2.26288e-11	6363/1236/3458/2124/3059/972/116071/714/5293/11006/10538/3635/3665/7305/4318/1880/6688/920/3600/3428/7124/1436/9770/3662/29887/139716/11025/10312/4067/10859/51176/1230/54997/51561/5971/7048/55509/814/8111/1435/3516/2739/652/56998/10272/10234/135228/7422/1499/760/10202/351	52
BP	GO:0050730	regulation of peptidyl-tyrosine phosphorylation	60/1607	264/18723	1.73355e-12	5.09736e-11	3.57489e-11	6352/3458/3059/653361/916/55024/972/5788/3689/54625/11006/8764/10507/2185/64092/5777/920/958/26228/3600/83666/8651/5336/6850/7124/1436/5168/3717/2534/2209/4067/11314/9961/64581/2322/51561/941/10019/64127/353514/8784/3574/9021/3592/5008/3572/3570/409/4038/1942/6690/7422/3280/1464/1956/1272/54206/9052/2065/351	60
BP	GO:0031348	negative regulation of defense response	59/1607	258/18723	2.01432e-12	5.8924e-11	4.13247e-11	8530/3134/10875/5788/54625/84166/3135/3105/3133/3824/9636/240/7133/3106/7128/79132/348/3428/2268/6850/3965/710/4938/10062/3559/2534/6737/54/100/6773/4067/10859/4321/5734/3805/114548/11326/10906/23208/100507436/79651/1378/2213/64127/197358/131450/4790/9111/9021/140885/6376/57817/5176/409/103/6397/5169/7105/64838	59
BP	GO:0032760	positive regulation of tumor necrosis factor production	34/1607	103/18723	2.20302e-12	6.41135e-11	4.49642e-11	6363/914/3458/54440/1536/5788/3133/7305/23643/5004/64135/1535/729230/8832/4939/5336/6850/3965/4938/3717/29108/10125/64581/90865/51561/64127/353514/23586/113277/7096/4615/943/7057/351	34
BP	GO:0002440	production of molecular mediator of immune response	66/1607	308/18723	2.37409e-12	6.87396e-11	4.82086e-11	51237/3117/3112/54440/3122/3108/3134/3111/3113/3119/6504/972/684/3115/29802/5788/942/7805/3135/3105/11006/3133/115352/8764/10538/7133/695/958/7293/1235/729230/959/5336/7124/8809/26191/202309/6375/91543/933/10666/940/10859/11126/3805/64581/3566/114548/8741/567/1378/2213/64127/51744/23586/116449/7292/7186/3718/3162/3553/126259/7494/1604/7042/25818	66
BP	GO:0045058	T cell selection	23/1607	50/18723	2.83971e-12	8.18038e-11	5.73708e-11	915/1236/917/7535/916/4063/1794/972/5788/10538/387357/920/84433/3600/3594/64919/6850/3662/940/9760/51561/3570/596	23
BP	GO:0042060	wound healing	81/1607	422/18723	3.64416e-12	1.04448e-10	7.32513e-11	5341/3932/83706/7454/240/2207/7409/7128/5777/958/348/5265/640/6279/959/5336/6850/7124/710/3717/2113/5023/4067/4321/1606/64581/7294/23208/10019/6403/7980/953/7048/5588/5345/7076/6376/558/2153/3162/10077/3572/2162/5873/7450/7391/7494/2811/7852/4217/1605/6385/10398/51330/2263/135228/6382/7422/4638/79001/7168/10413/23189/5493/1956/7001/7057/954/7414/3688/4015/9076/10631/8324/7042/1832/977/100506658/6…	81
BP	GO:0072503	cellular divalent inorganic cation homeostasis	89/1607	486/18723	4.67649e-12	1.33362e-10	9.35298e-11	4283/10563/6352/6363/3627/1043/930/952/1236/5579/6373/11151/2833/286530/6355/3932/10663/6357/5788/255231/931/2185/6366/356/5777/958/348/2359/1235/5026/7052/54923/1535/729230/51393/6279/5336/10800/3717/489/6375/1240/2534/5023/10312/4067/5734/5031/6280/1230/2357/10268/5371/6387/5729/3792/6546/825/6376/6368/6354/9709/1233/1729/2769/1902/7852/5027/596/784/57419/55503/51196/221074/1907/3685/27032/2969…	89
BP	GO:0050764	regulation of phagocytosis	32/1607	95/18723	5.25337e-12	1.4848e-10	1.04132e-10	3458/3561/1794/5788/3071/718/2207/717/26228/3600/2268/55423/7052/6347/1535/5336/6850/7124/3601/29108/11314/64581/23208/2213/64127/1445/961/140885/10347/3553/5873/3685	32
BP	GO:0006874	cellular calcium ion homeostasis	84/1607	448/18723	5.25894e-12	1.4848e-10	1.04132e-10	4283/10563/6352/6363/3627/1043/930/952/1236/5579/6373/11151/2833/286530/6355/3932/10663/6357/5788/255231/931/2185/6366/356/5777/958/348/2359/1235/5026/7052/54923/1535/729230/51393/5336/10800/3717/489/6375/1240/2534/5023/10312/4067/5734/5031/1230/2357/10268/5371/6387/5729/3792/6546/825/6376/6368/6354/9709/1233/1729/2769/1902/7852/5027/596/784/57419/55503/51196/1907/3685/27032/2969/540/10874/4828/4…	84
BP	GO:2000516	positive regulation of CD4-positive, alpha-beta T cell activation	20/1607	39/18723	5.8849e-12	1.6491e-10	1.15655e-10	6363/3458/54440/3122/3071/942/3594/8651/3965/6375/9308/11126/3566/114548/51561/941/7048/5588/7292/1604	20
BP	GO:0002474	antigen processing and presentation of peptide antigen via MHC class I	17/1607	28/18723	5.89899e-12	1.6491e-10	1.15655e-10	6890/3134/3135/3105/3133/3106/2207/64167/6892/6891/3107/50856/55080/567/51752/3140/563	17
BP	GO:0030099	myeloid cell differentiation	75/1607	381/18723	6.51065e-12	1.81117e-10	1.27021e-10	6363/1236/6772/3394/3458/2124/3059/972/116071/714/3071/5293/11006/9636/10538/3635/3665/2185/7305/4318/1880/6688/5777/920/3600/3428/7124/1436/9770/3662/29887/3717/139716/11025/5305/2113/10312/4067/10859/51176/1230/54997/567/5371/1441/4792/51561/10019/5971/7048/55509/2313/29909/4208/814/3718/10365/8111/1435/3516/103/2739/4151/652/10935/56998/10272/10234/135228/7422/4015/1499/760/10202/351	75
BP	GO:0070371	ERK1 and ERK2 cascade	68/1607	330/18723	7.37454e-12	2.04149e-10	1.43174e-10	6352/6363/1236/374403/2633/6355/6504/972/6357/6351/5788/8685/2185/6366/1880/5777/920/348/6347/6367/6850/3965/6362/7124/1436/26191/29108/6375/1512/10125/4067/5734/5031/152007/1230/5320/6361/10268/151306/64127/1445/10318/25865/2771/5345/140885/6370/6364/6376/6368/6354/10347/3553/409/55450/200734/81848/652/2263/6662/57447/55885/3685/65009/1956/54206/255743/351	68
BP	GO:0034113	heterotypic cell-cell adhesion	25/1607	61/18723	7.69704e-12	2.12042e-10	1.4871e-10	914/3695/7412/3932/8631/5788/3689/3687/7124/3676/4155/131450/961/10288/140885/3553/3728/3685/3688/64065/1832/1525/1824/1829/5318	25
BP	GO:0002483	antigen processing and presentation of endogenous peptide antigen	14/1607	19/18723	8.59484e-12	2.35632e-10	1.65253e-10	6890/3122/3134/3135/3105/3133/3106/64167/6892/6891/3107/567/51752/563	14
BP	GO:0002715	regulation of natural killer cell mediated immunity	22/1607	48/18723	9.27209e-12	2.52977e-10	1.77418e-10	3902/3134/8807/3135/3105/3133/3824/3106/7409/3965/10666/10125/10859/259197/11126/3805/56253/100507436/116449/3592/409/23705	22
BP	GO:0002832	negative regulation of response to biotic stimulus	34/1607	108/18723	9.96266e-12	2.70517e-10	1.8972e-10	3134/10875/54625/84166/3135/3105/3133/3824/9636/3106/7128/79132/3428/114769/3965/710/4938/10062/6737/6773/10859/4321/3805/11326/10906/100507436/1378/197358/9111/409/103/6397/7001/7105	34
BP	GO:0042269	regulation of natural killer cell mediated cytotoxicity	21/1607	44/18723	1.03816e-11	2.8055e-10	1.96756e-10	3902/3134/8807/3135/3105/3133/3824/3106/7409/3965/10666/10125/10859/259197/11126/3805/56253/100507436/3592/409/23705	21
BP	GO:0016064	immunoglobulin mediated immune response	50/1607	207/18723	1.16893e-11	3.14392e-10	2.2049e-10	3500/3117/930/3112/939/712/3122/3108/713/3111/3113/3119/4049/972/3115/5788/714/3133/1380/10538/3635/3665/718/2207/716/717/5777/695/958/1235/959/7124/710/202309/6375/10666/940/10312/2208/3566/8741/567/1378/2213/64127/715/730/7292/4615/1604	50
BP	GO:0032613	interleukin-10 production	25/1607	62/18723	1.18521e-11	3.15778e-10	2.21462e-10	54440/201633/11006/9636/7305/959/5336/6850/3965/29126/3662/29108/6375/940/10859/9308/80380/64581/51561/2213/64127/353514/961/7292/3718	25
BP	GO:0032653	regulation of interleukin-10 production	25/1607	62/18723	1.18521e-11	3.15778e-10	2.21462e-10	54440/201633/11006/9636/7305/959/5336/6850/3965/29126/3662/29108/6375/940/10859/9308/80380/64581/51561/2213/64127/353514/961/7292/3718	25
BP	GO:0002707	negative regulation of lymphocyte mediated immunity	23/1607	53/18723	1.2721e-11	3.37345e-10	2.36587e-10	3575/3134/6504/5788/3071/3135/3105/11006/3133/1380/3824/3106/5777/3965/6375/10859/3805/100507436/1378/2213/64127/409/1604	23
BP	GO:0001916	positive regulation of T cell mediated cytotoxicity	17/1607	29/18723	1.31144e-11	3.46159e-10	2.42769e-10	3122/3134/5788/3135/3105/3133/3106/3594/911/6375/910/567/51561/913/3592/3140/563	17
BP	GO:0002444	myeloid leukocyte mediated immunity	32/1607	99/18723	1.83655e-11	4.82519e-10	3.38401e-10	5880/5730/3689/5293/3133/27040/718/7462/7305/6688/695/26228/2268/729230/8832/640/6850/3965/10125/201294/4067/1776/11314/3566/84106/5729/2213/23586/116449/3162/4615/306	32
BP	GO:0032102	negative regulation of response to external stimulus	79/1607	420/18723	1.93821e-11	5.03544e-10	3.53146e-10	10563/8530/3134/10875/5788/54625/84166/3135/3105/3133/3824/9636/240/10507/7133/3106/7128/199/26228/79132/348/3428/2268/114769/6347/6850/3965/7124/710/4938/10062/3559/2534/6737/54/100/6773/4067/10859/4321/5734/64218/3805/114548/11326/10906/23208/100507436/79651/10019/1378/2213/64127/197358/131450/4790/9111/9021/5345/140885/6376/57817/5176/5800/7391/2811/409/103/6397/5169/784/135228/7001/7105/7057/…	79
BP	GO:0032735	positive regulation of interleukin-12 production	20/1607	41/18723	1.94261e-11	5.03544e-10	3.53146e-10	6363/4050/1236/3659/3394/3458/7805/3135/3603/958/959/5336/6850/3965/64581/51561/64127/3663/7292/23236	20
BP	GO:0046637	regulation of alpha-beta T cell differentiation	26/1607	68/18723	1.94319e-11	5.03544e-10	3.53146e-10	6363/257101/3458/54440/3122/7535/3071/942/11006/864/3594/639/8651/6850/3965/3662/100/9308/3566/114548/51561/941/7048/7292/3718/57630	26
BP	GO:0006968	cellular defense response	23/1607	54/18723	2.03668e-11	5.25371e-10	3.68454e-10	4283/10578/3702/50852/5551/653361/3135/2185/3959/7305/3823/23643/1235/729230/10219/4332/10312/3805/90865/10288/4046/136/3688	23
BP	GO:0019885	antigen processing and presentation of endogenous peptide antigen via MHC class I	13/1607	17/18723	2.24645e-11	5.76861e-10	4.04565e-10	6890/3134/3135/3105/3133/3106/64167/6892/6891/3107/567/51752/563	13
BP	GO:0070372	regulation of ERK1 and ERK2 cascade	64/1607	309/18723	2.42738e-11	6.20512e-10	4.35179e-10	6352/6363/1236/374403/2633/6355/6504/972/6357/6351/5788/8685/2185/6366/1880/5777/920/348/6347/6367/6850/3965/6362/7124/1436/26191/29108/6375/10125/4067/5031/152007/1230/5320/6361/10268/151306/64127/1445/10318/25865/2771/5345/140885/6370/6364/6376/6368/6354/10347/3553/409/55450/200734/81848/652/2263/57447/55885/65009/1956/54206/255743/351	64
BP	GO:0002221	pattern recognition receptor signaling pathway	44/1607	172/18723	2.61679e-11	6.65932e-10	4.67032e-10	3659/8638/3430/115352/2219/3665/330/7128/51296/23643/695/958/79132/23180/64135/1535/5336/3662/26191/4938/10062/91543/55601/81793/118788/4067/11314/4792/57590/64127/81622/10318/9111/23586/26253/7187/23547/3661/7096/4615/409/6397/55366/7105	44
BP	GO:0002577	regulation of antigen processing and presentation	14/1607	20/18723	2.63766e-11	6.68247e-10	4.68656e-10	6363/1236/3112/3111/10875/972/7454/6366/29108/55080/2213/64127/10288/7057	14
BP	GO:0050921	positive regulation of chemotaxis	39/1607	141/18723	2.71763e-11	6.85446e-10	4.80718e-10	10563/6352/6363/3627/5880/1236/6504/972/6351/3071/2185/6366/63940/3603/6688/199/1235/729230/3965/1436/6375/1240/7941/1230/6387/5919/25865/3592/5641/6354/1233/1435/3570/7852/1907/7422/5764/7057/1012	39
BP	GO:2000107	negative regulation of leukocyte apoptotic process	21/1607	46/18723	3.0271e-11	7.60124e-10	5.33091e-10	6352/6363/1236/3575/939/3059/972/81704/3665/6366/100/10859/6387/64127/5588/558/3718/6482/652/8660/1942	21
BP	GO:0032743	positive regulation of interleukin-2 production	18/1607	34/18723	3.37821e-11	8.44554e-10	5.92304e-10	54440/916/5788/942/920/84433/729230/5336/3662/940/9308/64581/5142/941/5588/25865/7186/3553	18
BP	GO:0002548	monocyte chemotaxis	26/1607	70/18723	4.18847e-11	1.04253e-09	7.31146e-10	6352/6363/3627/6355/6357/6351/6366/199/6347/729230/6367/6362/6375/7941/4067/1230/6361/6387/6370/6364/6376/6368/5641/6354/5800/3570	26
BP	GO:0043122	regulation of I-kappaB kinase/NF-kappaB signaling	55/1607	249/18723	4.7247e-11	1.17086e-09	8.21149e-10	6363/1236/5579/6772/11040/972/684/11006/834/6366/356/330/7128/920/958/84433/114769/7052/54923/5336/3965/7124/29108/2534/7185/6737/8743/9641/64581/10475/10133/64127/197358/6275/10318/80833/10616/7187/9020/399/825/113277/6376/7186/6398/3162/1902/3661/4615/3553/54602/27032/55504/7105/1499	55
BP	GO:0002886	regulation of myeloid leukocyte mediated immunity	23/1607	56/18723	5.01838e-11	1.23287e-09	8.64639e-10	5880/3689/3133/718/7305/6688/695/26228/2268/729230/8832/640/6850/3965/201294/4067/1776/11314/3566/84106/2213/23586/3162	23
BP	GO:0045071	negative regulation of viral genome replication	23/1607	56/18723	5.01838e-11	1.23287e-09	8.64639e-10	6352/60489/3669/4599/8638/684/8519/9636/3428/64135/4939/7124/27350/84875/4938/91543/200316/3434/63901/5610/10410/10318/10581	23
BP	GO:0002286	T cell activation involved in immune response	34/1607	114/18723	5.30799e-11	1.2984e-09	9.10594e-10	6363/8320/3458/3122/10875/4063/3936/972/3071/942/10538/54518/2207/1880/3594/3965/8809/3662/911/10859/51176/5734/64218/3566/114548/51561/941/2213/5971/7292/3718/5873/3570/26022	34
BP	GO:2000401	regulation of lymphocyte migration	24/1607	61/18723	5.66809e-11	1.38053e-09	9.68198e-10	10563/6352/3627/6351/8764/81704/2185/6366/199/1235/6347/729230/29108/6375/101/6793/3676/11035/6387/131450/6364/6354/8976/351	24
BP	GO:0001911	negative regulation of leukocyte mediated cytotoxicity	15/1607	24/18723	5.89464e-11	1.42958e-09	1.00259e-09	3575/3134/5788/3071/3135/3105/3133/3824/3106/3965/10859/3805/100507436/2213/409	15
BP	GO:0050766	positive regulation of phagocytosis	25/1607	66/18723	6.01519e-11	1.45261e-09	1.01874e-09	3458/3561/1794/5788/3071/718/2207/717/26228/3600/55423/6347/1535/5336/7124/3601/29108/64581/2213/64127/961/140885/10347/3553/5873	25
BP	GO:0009612	response to mechanical stimulus	50/1607	216/18723	6.10581e-11	1.46824e-09	1.02971e-09	3627/3659/6772/834/2185/958/1535/497189/2534/2113/5734/7832/8740/6507/838/6387/4792/7048/4790/10628/6546/9020/4615/3553/943/355/7852/64220/1605/3776/9531/784/6513/5723/6662/23353/3728/54532/3485/5493/5764/5743/1956/84189/7057/476/10631/1499/664/1301	50
BP	GO:2000403	positive regulation of lymphocyte migration	18/1607	35/18723	6.39727e-11	1.53183e-09	1.07431e-09	10563/6352/3627/6351/8764/81704/2185/6366/199/729230/29108/6375/101/3676/6387/6364/6354/351	18
BP	GO:0001776	leukocyte homeostasis	29/1607	87/18723	6.92422e-11	1.65105e-09	1.15792e-09	608/11151/10673/972/3071/5293/27040/55619/1880/7128/27240/729230/23495/3965/202309/3559/100/10312/4067/8740/5142/11035/2322/10019/558/4208/3718/355/596	29
BP	GO:0032731	positive regulation of interleukin-1 beta production	24/1607	62/18723	8.49939e-11	2.01816e-09	1.41538e-09	115362/6363/9447/149628/3458/834/7305/5004/3428/3965/7124/3717/29108/4332/79792/64581/22861/114548/64127/353514/113277/4615/5027/351	24
BP	GO:0033627	cell adhesion mediated by integrin	26/1607	72/18723	8.73388e-11	2.0652e-09	1.44837e-09	10563/6352/3695/916/83706/8631/3689/3071/9404/6366/5777/6850/100/4067/1545/3676/54997/5140/1942/3685/22801/3693/8754/3688/7042/255743	26
BP	GO:2000514	regulation of CD4-positive, alpha-beta T cell activation	25/1607	67/18723	8.81818e-11	2.07648e-09	1.45628e-09	6363/3458/54440/3122/3071/942/864/3594/8651/3965/29126/3662/6375/9308/11126/3566/114548/51561/941/7048/5588/7292/3718/1604/57630	25
BP	GO:0050864	regulation of B cell activation	47/1607	198/18723	9.15794e-11	2.14757e-09	1.50614e-09	3500/51237/930/952/374403/939/1493/54440/10673/55024/972/5788/3071/7805/115352/3635/64092/7305/1880/7128/5777/695/958/84433/22806/7293/23495/640/6850/933/940/4332/100/4067/30011/11314/8741/1378/2213/64127/3574/115650/4208/7292/7494/596/8660	47
BP	GO:0070304	positive regulation of stress-activated protein kinase signaling cascade	36/1607	128/18723	9.316e-11	2.17565e-09	1.52583e-09	6363/1236/939/653361/6504/2185/6366/6688/7124/9770/29108/7185/10125/4067/64581/2213/64127/5610/5345/7187/7186/4615/3553/5871/4217/23236/652/7422/7477/55504/153769/8324/7164/7042/57630/351	36
BP	GO:0030101	natural killer cell activation	29/1607	88/18723	9.48814e-11	2.20677e-09	1.54766e-09	914/11151/257101/50615/57823/3134/6504/5788/5293/3133/7305/3600/2268/639/3601/8809/26191/10125/201294/259197/9760/2000/51561/100507436/51744/116449/558/3592/5873	29
BP	GO:0097191	extrinsic apoptotic signaling pathway	50/1607	219/18723	1.03273e-10	2.39214e-09	1.67766e-09	939/3458/5788/3429/7133/356/6688/7128/7124/147138/3717/29108/2534/7185/81618/6789/2537/8743/6672/5371/970/597/3574/10616/6376/3592/7186/3162/3553/355/3570/5027/596/9531/51330/652/3685/10962/10413/7001/7057/55179/7042/57630/3856/658/6272/3875/2065/1280	50
BP	GO:0007015	actin filament organization	80/1607	442/18723	1.03936e-10	2.39771e-09	1.68157e-09	5880/1236/11151/5341/3059/9535/9938/3936/64005/7454/9051/3071/26999/2185/6366/7456/199/4542/3717/29108/51466/57580/274/64780/9844/5734/4647/9873/30011/23616/54509/6387/391/961/5345/10095/9050/399/6376/1729/89848/1902/10788/822/85464/50853/23406/116985/596/120/6385/2195/9475/7984/10458/10278/22836/10529/57619/123016/7169/4642/7082/7168/23189/83543/3693/5357/55930/55971/10787/8976/4646/80206/11034/…	80
BP	GO:0046330	positive regulation of JNK cascade	29/1607	89/18723	1.29301e-10	2.97079e-09	2.08348e-09	6363/1236/939/653361/6504/2185/6366/7124/9770/29108/7185/10125/2213/64127/5345/7187/7186/4615/3553/5871/4217/23236/7477/55504/153769/8324/7164/57630/351	29
BP	GO:1903900	regulation of viral life cycle	39/1607	148/18723	1.3425e-10	3.07206e-09	2.1545e-09	6352/60489/27074/3669/4599/8638/972/684/8519/9636/2219/920/3428/64135/4939/3965/7124/27350/84875/4938/91543/6737/940/200316/3434/10475/5371/63901/5610/4061/10410/10318/10581/558/8547/103/596/25978/858	39
BP	GO:0042116	macrophage activation	32/1607	106/18723	1.37227e-10	3.12756e-09	2.19342e-09	8530/3458/712/972/5788/3689/3430/1075/7305/199/26228/8832/5336/6850/7124/10062/3717/3566/90865/11326/23208/2213/9111/113277/6376/57817/7096/10135/4137/1907/7057/351	32
BP	GO:2000116	regulation of cysteine-type endopeptidase activity	52/1607	235/18723	1.4842e-10	3.36914e-09	2.36285e-09	9447/5698/8530/27074/939/3932/7805/834/26999/356/4318/330/3428/114769/6279/6850/3965/7124/3717/489/29108/1512/2534/5023/2537/8743/64780/25816/8740/6280/64581/22861/114548/5371/5641/6195/9709/355/409/4217/3164/10935/4137/10049/57539/7422/444/5743/7057/64065/57630/1410	52
BP	GO:0070228	regulation of lymphocyte apoptotic process	22/1607	54/18723	1.59443e-10	3.60493e-09	2.52821e-09	3620/6352/917/3575/939/972/5133/81704/695/640/3965/29126/100/4067/101/11035/5588/3718/6482/652/8660/1942	22
BP	GO:0070555	response to interleukin-1	38/1607	143/18723	1.76922e-10	3.98426e-09	2.79425e-09	6352/6363/952/2633/2634/6355/6357/6351/6366/958/6347/1535/6367/3965/6362/29108/6375/2113/6361/6401/4790/961/2635/140885/6370/6364/6376/6368/6354/10365/8986/4615/3553/7850/199713/23236/6662/351	38
BP	GO:0019722	calcium-mediated signaling	47/1607	202/18723	1.89509e-10	4.25085e-09	2.98121e-09	1236/374403/2633/5341/2833/50852/7535/7412/916/10663/6351/5788/27040/84174/2185/7462/920/695/1235/5026/729230/5336/6850/7124/1240/933/100/1230/64581/6401/6403/5533/6546/6364/1233/7852/5027/51196/4137/1907/481/1131/1956/2274/1827/9455/1012	47
BP	GO:0050853	B cell receptor signaling pathway	36/1607	131/18723	1.90917e-10	4.26557e-09	2.99154e-09	3500/973/930/952/5579/3702/974/1493/55024/3932/5788/3071/9404/5293/115352/931/7462/5777/695/23228/26228/23180/89857/54923/640/5336/6850/26191/933/4332/4067/5583/11314/2213/4208/596	36
BP	GO:0046638	positive regulation of alpha-beta T cell differentiation	21/1607	50/18723	2.09703e-10	4.66692e-09	3.27301e-09	6363/3458/54440/3122/7535/3071/942/11006/864/3594/8651/6850/3965/100/9308/3566/114548/51561/941/7048/7292	21
BP	GO:2001185	regulation of CD8-positive, alpha-beta T cell activation	13/1607	19/18723	2.17246e-10	4.81591e-09	3.3775e-09	3659/3071/3105/11006/3133/864/8651/29126/26191/6375/10859/56253/57630	13
BP	GO:0070374	positive regulation of ERK1 and ERK2 cascade	49/1607	217/18723	2.38516e-10	5.26685e-09	3.69376e-09	6352/6363/1236/6355/6504/972/6357/6351/5788/8685/2185/6366/1880/920/348/6347/6367/3965/6362/7124/1436/26191/29108/6375/10125/5031/152007/1230/5320/6361/10268/151306/64127/25865/2771/5345/6370/6364/6376/6368/6354/10347/409/652/2263/65009/1956/255743/351	49
BP	GO:0032874	positive regulation of stress-activated MAPK cascade	35/1607	126/18723	2.46471e-10	5.42137e-09	3.80213e-09	6363/1236/939/653361/6504/2185/6366/6688/7124/9770/29108/7185/10125/64581/2213/64127/5610/5345/7187/7186/4615/3553/5871/4217/23236/652/7422/7477/55504/153769/8324/7164/7042/57630/351	35
BP	GO:0002292	T cell differentiation involved in immune response	26/1607	75/18723	2.4838e-10	5.42137e-09	3.80213e-09	6363/8320/3458/3122/10875/4063/942/10538/2207/1880/3594/3965/8809/3662/51176/5734/64218/3566/114548/51561/941/5971/7292/3718/3570/26022	26
BP	GO:0033077	T cell differentiation in thymus	26/1607	75/18723	2.4838e-10	5.42137e-09	3.80213e-09	915/1236/917/3575/7535/916/1794/972/5788/84433/1235/64919/10125/940/100/101/9760/11035/567/814/3140/3553/596/652/8324/1499	26
BP	GO:0050792	regulation of viral process	41/1607	164/18723	2.66027e-10	5.78431e-09	4.05666e-09	6352/60489/6772/27074/3669/4599/8638/972/684/8519/9636/2219/920/3428/64135/4939/3965/7124/27350/84875/4938/91543/6737/940/200316/3434/10475/5371/63901/5610/4061/10410/10318/10581/558/8547/7852/103/596/25978/858	41
BP	GO:0051403	stress-activated MAPK cascade	52/1607	239/18723	2.83463e-10	6.13988e-09	4.30603e-09	6363/1236/939/11184/653361/6504/2185/6366/6688/3965/7124/9770/26191/29108/7185/10125/9459/10044/5734/64581/2213/64127/5610/4790/83605/5345/140885/7187/7186/4615/2308/3553/5871/355/4217/23236/91862/10987/652/136/7422/7477/55504/153769/1956/8324/7164/7042/57630/3480/351/1410	52
BP	GO:0002224	toll-like receptor signaling pathway	34/1607	121/18723	3.16323e-10	6.81622e-09	4.78036e-09	3659/3430/115352/3665/330/7128/23643/695/958/23180/1535/5336/3662/26191/4938/10062/91543/81793/118788/4067/11314/4792/57590/64127/81622/10318/9111/7187/23547/3661/7096/4615/409/55366	34
BP	GO:0048525	negative regulation of viral process	29/1607	92/18723	3.17089e-10	6.81622e-09	4.78036e-09	6352/60489/6772/3669/4599/8638/684/8519/9636/2219/3428/64135/4939/7124/27350/84875/4938/91543/6737/200316/3434/5371/63901/5610/4061/10410/10318/10581/8547	29
BP	GO:0031098	stress-activated protein kinase signaling cascade	53/1607	247/18723	3.27025e-10	7.00327e-09	4.91155e-09	6363/1236/939/11184/653361/6504/2185/6366/6688/3965/7124/9770/26191/29108/7185/10125/9459/4067/10044/5734/64581/2213/64127/5610/4790/83605/5345/140885/7187/7186/4615/2308/3553/5871/355/4217/23236/91862/10987/652/136/7422/7477/55504/153769/1956/8324/7164/7042/57630/3480/351/1410	53
BP	GO:0002478	antigen processing and presentation of exogenous peptide antigen	18/1607	38/18723	3.68419e-10	7.86007e-09	5.51244e-09	3117/6890/3112/3122/3108/3134/3111/3113/3119/972/3115/3105/3133/2207/50856/567/2213/5641	18
BP	GO:0032722	positive regulation of chemokine production	25/1607	71/18723	3.74509e-10	7.96008e-09	5.58258e-09	3458/972/255231/199/8832/6850/3965/7124/1436/4938/29108/64581/4155/3566/90865/64127/5610/3574/7292/3162/4615/3553/3570/10631/351	25
BP	GO:0060249	anatomical structure homeostasis	62/1607	314/18723	3.87807e-10	8.21196e-09	5.75922e-09	952/5880/11151/4069/54440/3635/2185/7128/729230/6850/1436/29887/4753/4938/5284/1512/54/5023/10312/101/4155/338773/567/216/64127/1445/3574/825/6376/57817/9476/1435/5027/596/9531/1182/6513/6662/7422/25978/7082/10413/21/5743/55277/1956/26154/7414/3688/4015/9076/53832/9455/1499/1525/760/100506658/226/6558/1280/6696/563	62
BP	GO:0050731	positive regulation of peptidyl-tyrosine phosphorylation	45/1607	193/18723	4.27536e-10	9.01957e-09	6.32562e-09	6352/3458/3059/653361/916/55024/972/5788/54625/8764/10507/2185/920/958/26228/3600/83666/5336/6850/7124/1436/5168/3717/2534/2209/4067/64581/2322/51561/941/64127/353514/8784/3592/5008/3572/3570/409/4038/1942/7422/3280/1464/1272/2065	45
BP	GO:0033209	tumor necrosis factor-mediated signaling pathway	30/1607	99/18723	4.64268e-10	9.75823e-09	6.84366e-09	608/9447/6772/10673/7805/8764/834/7133/2185/330/7128/7293/114769/6850/7124/8718/3717/29108/7185/837/970/4792/8784/115650/7187/7186/355/55504/3856/3875	30
BP	GO:0007254	JNK cascade	41/1607	167/18723	4.82531e-10	1.01047e-08	7.08661e-09	6363/1236/939/11184/653361/6504/2185/6366/7124/9770/26191/29108/7185/10125/9459/10044/5734/2213/64127/4790/5345/140885/7187/7186/4615/3553/5871/4217/23236/91862/10987/136/7477/55504/153769/1956/8324/7164/57630/3480/351	41
BP	GO:0071357	cellular response to type I interferon	21/1607	52/18723	5.05495e-10	1.05466e-08	7.39658e-09	6772/84166/8519/9636/3429/3665/5777/4939/4938/6773/3434/4321/9641/6672/10410/10581/3455/3661/4615/7297/103	21
BP	GO:0070227	lymphocyte apoptotic process	25/1607	72/18723	5.2726e-10	1.09604e-08	7.68679e-09	3620/6352/917/3575/939/972/5133/81704/356/695/640/3965/29126/3559/100/4067/101/11035/5588/3718/6482/355/652/8660/1942	25
BP	GO:0048872	homeostasis of number of cells	56/1607	272/18723	5.41201e-10	1.12092e-08	7.86124e-09	1236/608/6772/3575/11151/54440/3059/10673/972/3071/5293/27040/9636/55619/3635/1880/6688/7128/84433/27240/729230/23495/3965/9770/202309/3717/3559/2113/100/10312/4067/8740/5320/5142/11035/2322/567/10019/3574/558/4208/57817/3718/10365/1233/3162/1435/355/103/596/4151/652/6662/7422/55366/7001	56
BP	GO:0045576	mast cell activation	23/1607	62/18723	5.70276e-10	1.17684e-08	8.25345e-09	5880/5730/5293/27040/7462/695/3937/2268/8832/640/6850/3965/10666/10125/201294/4067/11314/3566/5729/116449/399/3162/5169	23
BP	GO:0006959	humoral immune response	62/1607	317/18723	5.77978e-10	1.18841e-08	8.33461e-09	4283/10563/10578/3500/3627/1236/6373/4069/3458/712/713/629/3119/4049/6357/5788/5699/714/3105/3133/1380/5133/2219/240/718/931/716/717/1880/5777/6039/1235/6347/729230/7124/710/5199/940/9547/9308/4239/6480/6280/5452/2208/11326/1378/2213/64127/715/5919/3574/1675/730/4208/8547/3553/3516/596/3075/1604/25818	62
BP	GO:0050920	regulation of chemotaxis	49/1607	223/18723	6.45787e-10	1.32305e-08	9.27881e-09	10563/6352/6363/3627/5880/1236/6504/972/6351/3071/10507/2185/6366/63940/3603/1880/6688/199/26228/1235/6347/729230/3965/1436/6375/1240/7941/4067/64218/1230/6387/64127/4354/5919/25865/23077/3592/5641/6354/1233/1435/5800/3570/7852/1907/7422/5764/7057/1012	49
BP	GO:0002717	positive regulation of natural killer cell mediated immunity	16/1607	31/18723	6.98137e-10	1.42005e-08	9.95909e-09	3902/3134/8807/3135/3133/3824/7409/10666/10125/259197/11126/3805/56253/116449/3592/23705	16
BP	GO:0045066	regulatory T cell differentiation	16/1607	31/18723	6.98137e-10	1.42005e-08	9.95909e-09	3902/3659/1493/3458/3122/3135/11006/8651/3965/940/26279/9760/1378/10288/7292/2529	16
BP	GO:0032732	positive regulation of interleukin-1 production	25/1607	73/18723	7.36951e-10	1.49364e-08	1.04752e-08	115362/6363/9447/149628/3458/834/3603/7305/5004/3428/3965/7124/3717/29108/4332/79792/64581/22861/114548/64127/353514/113277/4615/5027/351	25
BP	GO:0007204	positive regulation of cytosolic calcium ion concentration	62/1607	319/18723	7.51238e-10	1.51718e-08	1.06403e-08	4283/10563/6363/3627/1043/930/952/1236/6373/11151/2833/286530/3932/10663/5788/255231/931/2185/6366/356/5777/2359/1235/5026/7052/54923/1535/729230/51393/5336/10800/3717/6375/1240/2534/5023/4067/5734/5031/1230/2357/10268/5371/5729/6546/825/6376/1233/1729/2769/1902/7852/5027/596/784/55503/51196/1907/3685/10874/4828/1604	62
BP	GO:0034340	response to type I interferon	22/1607	58/18723	8.20216e-10	1.65061e-08	1.15761e-08	6772/4599/84166/8519/9636/3429/3665/5777/4939/4938/6773/3434/4321/9641/6672/10410/10581/3455/3661/4615/7297/103	22
BP	GO:0071347	cellular response to interleukin-1	32/1607	113/18723	8.41214e-10	1.68689e-08	1.18305e-08	6352/6363/2633/2634/6355/6357/6351/6366/958/6347/6367/6362/29108/6375/6361/4790/961/2635/140885/6370/6364/6376/6368/6354/10365/8986/4615/3553/7850/199713/23236/6662	32
BP	GO:0007259	receptor signaling pathway via JAK-STAT	41/1607	170/18723	8.60146e-10	1.71878e-08	1.20542e-08	6352/6772/3458/3059/6775/3587/5788/54625/2185/958/3600/6347/83666/729230/8651/7124/1436/3717/2534/6773/4067/6776/1545/11314/2322/51561/10019/8784/9111/9021/3455/51379/3592/57817/3718/5008/3572/3570/5789/5618/3280	41
BP	GO:0002279	mast cell activation involved in immune response	20/1607	49/18723	1.04318e-09	2.07721e-08	1.45679e-08	5880/5730/5293/27040/7462/695/2268/8832/640/6850/3965/10125/201294/4067/11314/3566/5729/116449/3162/5169	20
BP	GO:0002287	alpha-beta T cell activation involved in immune response	24/1607	69/18723	1.11956e-09	2.21377e-08	1.55257e-08	6363/8320/3458/3122/4063/942/10538/1880/3594/3965/8809/3662/51176/5734/64218/3566/114548/51561/941/5971/7292/3718/3570/26022	24
BP	GO:0002293	alpha-beta T cell differentiation involved in immune response	24/1607	69/18723	1.11956e-09	2.21377e-08	1.55257e-08	6363/8320/3458/3122/4063/942/10538/1880/3594/3965/8809/3662/51176/5734/64218/3566/114548/51561/941/5971/7292/3718/3570/26022	24
BP	GO:0002820	negative regulation of adaptive immune response	22/1607	59/18723	1.20241e-09	2.36933e-08	1.66166e-08	3575/3134/6504/5788/3071/3135/11006/1380/8764/3824/64092/5777/6375/10859/11126/3566/1378/2213/64127/7292/3718/1604	22
BP	GO:0002507	tolerance induction	15/1607	28/18723	1.21179e-09	2.37135e-08	1.66308e-08	29851/916/3135/11006/3133/3106/7128/640/3965/29126/3559/4067/7048/10288/1233	15
BP	GO:0031342	negative regulation of cell killing	15/1607	28/18723	1.21179e-09	2.37135e-08	1.66308e-08	3575/3134/5788/3071/3135/3105/3133/3824/3106/3965/10859/3805/100507436/2213/409	15
BP	GO:0046328	regulation of JNK cascade	35/1607	133/18723	1.22224e-09	2.38358e-08	1.67166e-08	6363/1236/939/653361/6504/2185/6366/7124/9770/26191/29108/7185/10125/2213/64127/5345/140885/7187/7186/4615/3553/5871/4217/23236/91862/10987/7477/55504/153769/1956/8324/7164/57630/3480/351	35
BP	GO:0035455	response to interferon-alpha	13/1607	21/18723	1.38237e-09	2.68663e-08	1.88419e-08	27074/149628/684/8519/4600/3437/3433/5610/10410/10581/3455/558/103	13
BP	GO:0050878	regulation of body fluid levels	69/1607	379/18723	1.56627e-09	3.03364e-08	2.12756e-08	5341/3932/83706/7454/2207/7409/5777/958/348/1535/497189/4939/5265/640/959/5336/6850/710/10062/3717/5023/100/4067/6776/1606/7294/10019/6403/7980/953/5588/7357/4302/2771/5345/2313/558/2153/10077/3572/2162/5800/5873/7450/7391/7494/2811/10398/3291/4883/5618/7422/79001/1131/1956/8862/26154/7001/7057/954/7414/29841/9076/1952/362/7021/3868/2030/928	69
BP	GO:0048660	regulation of smooth muscle cell proliferation	42/1607	180/18723	1.58376e-09	3.05709e-08	2.14401e-08	6352/6772/3458/4318/7128/199/3600/348/7052/1535/7124/6648/3717/5031/7048/2771/5345/6376/3592/4208/3162/4615/3570/4217/10135/652/10891/2263/57447/56998/4883/65009/7168/5743/1264/1956/8862/7057/3248/1499/1012/2006	42
BP	GO:0060337	type I interferon signaling pathway	20/1607	50/18723	1.59883e-09	3.07572e-08	2.15707e-08	6772/84166/8519/9636/3429/3665/5777/4939/4938/6773/4321/9641/6672/10410/10581/3455/3661/4615/7297/103	20
BP	GO:0032733	positive regulation of interleukin-10 production	18/1607	41/18723	1.72614e-09	3.30941e-08	2.32096e-08	54440/201633/9636/959/5336/6850/3965/29126/3662/29108/6375/940/9308/64581/51561/64127/353514/7292	18
BP	GO:0008360	regulation of cell shape	38/1607	154/18723	1.77224e-09	3.38635e-08	2.37492e-08	5880/11151/221472/6357/3689/10507/2185/89846/7940/2268/6347/1436/2534/51177/56990/64218/30011/752/54509/391/399/23136/6354/1729/10154/1902/116985/1605/10458/22836/57619/5364/25805/7422/10428/7168/5764/226	38
BP	GO:0097696	receptor signaling pathway via STAT	42/1607	181/18723	1.89389e-09	3.60665e-08	2.52942e-08	6352/6772/3575/3458/3059/6775/3587/5788/54625/2185/958/3600/6347/83666/729230/8651/7124/1436/3717/2534/6773/4067/6776/1545/11314/2322/51561/10019/8784/9111/9021/3455/51379/3592/57817/3718/5008/3572/3570/5789/5618/3280	42
BP	GO:0070302	regulation of stress-activated protein kinase signaling cascade	44/1607	195/18723	1.99841e-09	3.79296e-08	2.66009e-08	6363/1236/939/653361/6504/2185/6366/6688/7124/9770/26191/29108/7185/10125/4067/64581/2213/64127/5610/5345/140885/7187/7186/4615/2308/3553/5871/355/4217/23236/91862/10987/652/7422/7477/55504/153769/1956/8324/7164/7042/57630/3480/351	44
BP	GO:0010951	negative regulation of endopeptidase activity	52/1607	252/18723	2.04997e-09	3.87785e-08	2.71962e-08	8530/27074/9806/939/684/718/4318/330/5918/3428/114769/5265/7124/710/5973/274/2537/64780/25816/8740/1992/1471/89932/1378/7980/5345/7076/6195/9709/5176/6691/409/199713/1294/51232/3164/10935/334/8710/27344/10049/6690/135228/7422/6692/5743/7057/57630/6695/351/1410/5268	52
BP	GO:0043368	positive T cell selection	17/1607	37/18723	2.06315e-09	3.88026e-08	2.72131e-08	915/917/7535/916/4063/1794/972/5788/10538/387357/3594/64919/3662/9760/51561/3570/596	17
BP	GO:0032755	positive regulation of interleukin-6 production	28/1607	93/18723	2.06491e-09	3.88026e-08	2.72131e-08	3458/972/3603/7305/199/64135/1535/5336/6850/3965/7124/29108/64581/5452/4155/90865/64127/353514/23586/10288/113277/7292/7096/4615/3553/3570/7494/351	28
BP	GO:0036336	dendritic cell migration	16/1607	33/18723	2.29555e-09	4.29939e-08	3.01526e-08	6352/6363/1236/6504/81704/240/6366/1880/6688/1235/729230/3965/1230/3592/51676/7852	16
BP	GO:0001773	myeloid dendritic cell activation	15/1607	29/18723	2.31069e-09	4.29939e-08	3.01526e-08	914/1794/6504/116071/10538/6688/3662/29108/5971/7048/55509/814/10077/3516/10202	15
BP	GO:2000406	positive regulation of T cell migration	15/1607	29/18723	2.31069e-09	4.29939e-08	3.01526e-08	10563/6352/3627/8764/81704/6366/199/729230/29108/6375/101/3676/6387/6364/351	15
BP	GO:2000404	regulation of T cell migration	18/1607	42/18723	2.77885e-09	5.15359e-08	3.61432e-08	10563/6352/3627/8764/81704/6366/199/1235/729230/29108/6375/101/3676/11035/6387/131450/6364/351	18
BP	GO:0019079	viral genome replication	34/1607	131/18723	3.10169e-09	5.73357e-08	4.02108e-08	6352/60489/3669/6355/4599/8638/10663/684/8519/9636/3429/3428/64135/6347/4939/7124/27350/84875/4938/91543/940/200316/3434/63901/5610/10410/10318/10581/89849/103/596/9475/5288/25827	34
BP	GO:0051924	regulation of calcium ion transport	52/1607	255/18723	3.15507e-09	5.81333e-08	4.07701e-08	4283/6352/3627/930/6373/11151/6351/115352/2185/3603/5777/920/5026/6347/54923/1535/8832/51393/5336/945/6375/2534/5023/274/4067/10859/5031/1230/5142/10268/5371/6387/353514/6546/2771/10288/825/6376/1729/7852/409/5027/596/784/27075/91404/6690/4638/481/5743/9455/1499	52
BP	GO:0048659	smooth muscle cell proliferation	42/1607	184/18723	3.20678e-09	5.88947e-08	4.13041e-08	6352/6772/3458/4318/7128/199/3600/348/7052/1535/7124/6648/3717/5031/7048/2771/5345/6376/3592/4208/3162/4615/3570/4217/10135/652/10891/2263/57447/56998/4883/65009/7168/5743/1264/1956/8862/7057/3248/1499/1012/2006	42
BP	GO:0002260	lymphocyte homeostasis	22/1607	62/18723	3.57666e-09	6.54759e-08	4.59197e-08	608/11151/10673/972/3071/27040/55619/7128/27240/23495/3965/202309/3559/100/10312/4067/8740/11035/4208/3718/355/596	22
BP	GO:0032872	regulation of stress-activated MAPK cascade	43/1607	192/18723	3.87076e-09	7.0632e-08	4.95357e-08	6363/1236/939/653361/6504/2185/6366/6688/7124/9770/26191/29108/7185/10125/64581/2213/64127/5610/5345/140885/7187/7186/4615/2308/3553/5871/355/4217/23236/91862/10987/652/7422/7477/55504/153769/1956/8324/7164/7042/57630/3480/351	43
BP	GO:0050869	negative regulation of B cell activation	16/1607	34/18723	3.99058e-09	7.23532e-08	5.07429e-08	374403/1493/55024/7805/3635/64092/7305/7128/695/23495/640/4332/4067/11314/1378/2213	16
BP	GO:0070232	regulation of T cell apoptotic process	16/1607	34/18723	3.99058e-09	7.23532e-08	5.07429e-08	3620/6352/3575/939/5133/81704/3965/29126/100/101/11035/5588/3718/6482/652/1942	16
BP	GO:0050858	negative regulation of antigen receptor-mediated signaling pathway	15/1607	30/18723	4.25429e-09	7.68889e-08	5.39238e-08	2633/79037/53347/9404/7805/11006/115352/84174/5777/23228/26191/933/11126/11314/2213	15
BP	GO:0032695	negative regulation of interleukin-12 production	12/1607	19/18723	4.37401e-09	7.88017e-08	5.52653e-08	1236/6504/201633/1240/54/10859/64127/353514/4790/3718/409/7057	12
BP	GO:0036230	granulocyte activation	18/1607	43/18723	4.39697e-09	7.89645e-08	5.53795e-08	6352/8807/3689/2207/7305/6688/3600/729230/6850/57580/1776/11314/5320/84106/2213/4615/5169/306	18
BP	GO:0002294	CD4-positive, alpha-beta T cell differentiation involved in immune response	23/1607	68/18723	4.62402e-09	8.27801e-08	5.80555e-08	6363/3458/3122/4063/942/10538/1880/3594/3965/8809/3662/51176/5734/64218/3566/114548/51561/941/5971/7292/3718/3570/26022	23
BP	GO:0043303	mast cell degranulation	19/1607	48/18723	5.04369e-09	9.00093e-08	6.31255e-08	5880/5730/5293/27040/7462/695/2268/8832/640/6850/3965/10125/201294/4067/11314/3566/5729/116449/3162	19
BP	GO:0045069	regulation of viral genome replication	26/1607	85/18723	5.31429e-09	9.45411e-08	6.63037e-08	6352/60489/3669/4599/8638/684/8519/9636/3428/64135/4939/7124/27350/84875/4938/91543/940/200316/3434/63901/5610/10410/10318/10581/103/596	26
BP	GO:0050688	regulation of defense response to virus	23/1607	69/18723	6.37624e-09	1.13079e-07	7.93045e-08	9447/60489/6772/10875/7128/3600/79132/3594/83666/26191/29108/200316/10859/3434/4321/51561/23586/7187/10077/6397/29800/3320/7105	23
BP	GO:0032814	regulation of natural killer cell activation	16/1607	35/18723	6.76558e-09	1.19609e-07	8.38847e-08	257101/3134/3133/7305/3600/2268/639/3601/26191/10125/9760/51561/100507436/116449/558/3592	16
BP	GO:0001894	tissue homeostasis	53/1607	268/18723	6.83586e-09	1.20477e-07	8.4493e-08	952/5880/11151/4069/54440/3635/2185/7128/729230/6850/1436/29887/4938/5284/1512/54/10312/101/4155/338773/567/216/64127/1445/3574/57817/9476/1435/5027/596/1182/6513/6662/7422/7082/10413/21/5743/1956/26154/7414/3688/9076/53832/9455/1499/1525/760/100506658/6558/1280/6696/563	53
BP	GO:0051480	regulation of cytosolic calcium ion concentration	64/1607	353/18723	7.24062e-09	1.27215e-07	8.92188e-08	4283/10563/6363/3627/1043/930/952/1236/6373/11151/2833/286530/3932/10663/5788/255231/931/2185/6366/356/5777/2359/1235/5026/7052/54923/1535/729230/51393/5336/10800/3717/6375/1240/2534/5023/4067/5734/5031/1230/2357/10268/5371/5729/6546/825/6376/1233/1729/2769/1902/7852/5027/596/784/55503/51196/1907/3685/2969/10874/4828/858/1604	64
BP	GO:0048017	inositol lipid-mediated signaling	41/1607	182/18723	7.39772e-09	1.29574e-07	9.08733e-08	6352/10870/3059/653361/26051/5293/10507/5777/23228/2268/54923/7124/1436/3717/2534/10125/940/5330/118788/113791/11126/55803/2322/6403/197358/79899/5008/23533/8395/23236/767/5288/51196/6662/5364/4883/25827/1956/7042/3480/2065	41
BP	GO:0010466	negative regulation of peptidase activity	52/1607	262/18723	8.33588e-09	1.45557e-07	1.02082e-07	8530/27074/9806/939/684/718/4318/330/5918/3428/114769/5265/7124/710/5973/274/2537/64780/25816/8740/1992/1471/89932/1378/7980/5345/7076/6195/9709/5176/6691/409/199713/1294/51232/3164/10935/334/8710/27344/10049/6690/135228/7422/6692/5743/7057/57630/6695/351/1410/5268	52
BP	GO:0045123	cellular extravasation	23/1607	70/18723	8.73022e-09	1.51976e-07	1.06584e-07	6402/3695/7412/5293/6366/6347/729230/7124/6404/101/5734/3676/11035/6387/6401/6403/961/140885/6370/6376/2529/23236/3688	23
BP	GO:0043547	positive regulation of GTPase activity	51/1607	255/18723	8.85658e-09	1.53704e-07	1.07796e-07	10563/6352/6363/1236/374403/6355/9938/6357/6351/81704/55619/10507/2185/6366/7409/958/10235/7052/6347/6367/6362/5996/6375/10125/11033/57580/6494/51291/23616/6361/55803/391/2889/6370/6364/23102/6376/6368/51735/6354/116985/1124/84253/7984/5364/79774/57139/25791/858/3688/10276	51
BP	GO:0033002	muscle cell proliferation	50/1607	248/18723	9.37239e-09	1.62159e-07	1.13726e-07	6352/6772/3458/4318/7128/199/3600/348/7052/1535/7124/6648/3717/5031/7048/2771/5345/6376/3592/4208/3162/5292/4615/3570/3516/4217/3776/10135/652/10891/2263/57447/56998/4883/9686/65009/23493/7168/10413/5743/1264/1956/8862/84466/7057/3248/1499/7042/1012/2006	50
BP	GO:0043087	regulation of GTPase activity	63/1607	348/18723	1.00568e-08	1.73473e-07	1.2166e-07	10563/6352/6363/1236/374403/64926/64333/6355/9938/221472/6357/6351/81704/55619/10507/2185/6366/89846/7409/958/10235/7052/6347/6367/6362/5996/29108/6375/10125/11033/57580/6494/51291/23616/6361/55803/391/2889/25780/6370/6364/23102/6376/6368/51735/6354/10154/10788/409/116985/1124/84253/7984/23677/5364/123016/2049/79774/57139/25791/858/3688/10276	63
BP	GO:0002920	regulation of humoral immune response	18/1607	45/18723	1.04961e-08	1.80501e-07	1.26589e-07	10563/1236/4049/5788/1380/718/5777/7124/710/2208/11326/1378/2213/64127/3553/3075/1604/25818	18
BP	GO:0042119	neutrophil activation	16/1607	36/18723	1.12084e-08	1.91006e-07	1.33957e-07	6352/8807/3689/2207/7305/6688/3600/6850/57580/1776/11314/5320/84106/2213/4615/306	16
BP	GO:0002312	B cell activation involved in immune response	25/1607	82/18723	1.12338e-08	1.91006e-07	1.33957e-07	930/3394/9452/5788/10538/55619/2185/1880/6688/958/23228/1235/959/5336/202309/940/100/8741/1378/2213/3955/4064/7292/6482/7494	25
BP	GO:0002448	mast cell mediated immunity	19/1607	50/18723	1.12416e-08	1.91006e-07	1.33957e-07	5880/5730/5293/27040/7462/695/2268/8832/640/6850/3965/10125/201294/4067/11314/3566/5729/116449/3162	19
BP	GO:0070231	T cell apoptotic process	19/1607	50/18723	1.12416e-08	1.91006e-07	1.33957e-07	3620/6352/3575/939/5133/81704/356/3965/29126/3559/100/101/11035/5588/3718/6482/355/652/1942	19
BP	GO:0097048	dendritic cell apoptotic process	9/1607	11/18723	1.16088e-08	1.96071e-07	1.37509e-07	6363/1236/6366/640/3965/4067/10859/6387/558	9
BP	GO:2000668	regulation of dendritic cell apoptotic process	9/1607	11/18723	1.16088e-08	1.96071e-07	1.37509e-07	6363/1236/6366/640/3965/4067/10859/6387/558	9
BP	GO:0048015	phosphatidylinositol-mediated signaling	40/1607	178/18723	1.21061e-08	2.03863e-07	1.42974e-07	6352/10870/3059/653361/26051/5293/10507/5777/23228/2268/54923/7124/1436/3717/2534/10125/940/5330/118788/113791/11126/2322/6403/197358/79899/5008/23533/8395/23236/767/5288/51196/6662/5364/4883/25827/1956/7042/3480/2065	40
BP	GO:0043372	positive regulation of CD4-positive, alpha-beta T cell differentiation	15/1607	32/18723	1.31499e-08	2.20785e-07	1.54842e-07	6363/3458/54440/3122/3071/942/3594/8651/3965/9308/3566/114548/51561/941/7292	15
BP	GO:0050855	regulation of B cell receptor signaling pathway	13/1607	24/18723	1.32552e-08	2.21898e-07	1.55622e-07	930/5579/9404/115352/23228/26228/640/26191/933/4067/5583/11314/2213	13
BP	GO:0050856	regulation of T cell receptor signaling pathway	17/1607	41/18723	1.40951e-08	2.35264e-07	1.64996e-07	1236/2633/79037/50852/53347/3932/7805/11006/84174/5777/84433/26191/10666/100/11126/11314/25865	17
BP	GO:0043123	positive regulation of I-kappaB kinase/NF-kappaB signaling	41/1607	186/18723	1.43816e-08	2.39342e-07	1.67856e-07	6363/1236/5579/11040/972/684/834/6366/356/330/920/958/84433/114769/7052/3965/7124/2534/6737/8743/9641/64581/10475/64127/6275/80833/10616/9020/113277/6376/7186/6398/3162/1902/3661/4615/54602/27032/55504/7105/1499	41
BP	GO:0051092	positive regulation of NF-kappaB transcription factor activity	36/1607	152/18723	1.50893e-08	2.50385e-07	1.756e-07	5579/9447/8807/695/958/84433/114769/6279/959/5336/3965/7124/8809/29108/7185/6737/101/5583/6280/64581/114548/10475/11035/64127/5610/5588/25865/10616/825/6376/7186/8986/4615/3553/10935/351	36
BP	GO:0032479	regulation of type I interferon production	27/1607	95/18723	1.58592e-08	2.60953e-07	1.83012e-07	3659/6772/3394/9636/3665/79132/64135/4939/5336/6850/26191/4938/29108/6737/10859/4321/5971/197358/9111/23586/140885/7187/3663/23547/3661/4615/3320	27
BP	GO:0032606	type I interferon production	27/1607	95/18723	1.58592e-08	2.60953e-07	1.83012e-07	3659/6772/3394/9636/3665/79132/64135/4939/5336/6850/26191/4938/29108/6737/10859/4321/5971/197358/9111/23586/140885/7187/3663/23547/3661/4615/3320	27
BP	GO:0043300	regulation of leukocyte degranulation	18/1607	46/18723	1.58641e-08	2.60953e-07	1.83012e-07	5880/3134/3689/3071/6688/2268/729230/8832/640/6850/3965/201294/4067/11314/3566/84106/2213/3162	18
BP	GO:0043370	regulation of CD4-positive, alpha-beta T cell differentiation	19/1607	51/18723	1.64801e-08	2.70302e-07	1.89569e-07	6363/3458/54440/3122/3071/942/864/3594/8651/3965/3662/9308/3566/114548/51561/941/7292/3718/57630	19
BP	GO:0002369	T cell cytokine production	16/1607	37/18723	1.81762e-08	2.96407e-07	2.07877e-07	54440/3134/6504/3105/11006/7133/729230/8809/6375/91543/114548/567/7292/7186/3553/1604	16
BP	GO:0002724	regulation of T cell cytokine production	16/1607	37/18723	1.81762e-08	2.96407e-07	2.07877e-07	54440/3134/6504/3105/11006/7133/729230/8809/6375/91543/114548/567/7292/7186/3553/1604	16
BP	GO:1902106	negative regulation of leukocyte differentiation	28/1607	102/18723	1.99877e-08	3.25015e-07	2.2794e-07	3902/3659/1493/10875/972/714/3135/11006/3635/864/8651/55365/11025/28959/4067/10859/3566/1378/2213/7292/3718/8111/652/441478/10272/10234/7001/1499	28
BP	GO:0050848	regulation of calcium-mediated signaling	23/1607	73/18723	2.15254e-08	3.49018e-07	2.44774e-07	374403/2633/5341/50852/7535/916/6351/84174/2185/920/5026/5336/6850/7124/1240/933/100/64581/4137/2274/1827/9455/1012	23
BP	GO:0030890	positive regulation of B cell proliferation	17/1607	42/18723	2.17902e-08	3.52306e-07	2.4708e-07	952/54440/10673/972/5788/3071/115352/1880/958/84433/7293/100/3574/115650/4208/596/8660	17
BP	GO:0002335	mature B cell differentiation	15/1607	33/18723	2.21951e-08	3.55812e-07	2.49538e-07	930/3394/9452/55619/2185/1880/6688/23228/5336/100/1378/2213/3955/6482/7494	15
BP	GO:0032633	interleukin-4 production	15/1607	33/18723	2.21951e-08	3.55812e-07	2.49538e-07	54440/916/942/3133/2207/959/6850/3965/3662/940/51176/9308/114548/5588/7292	15
BP	GO:0032673	regulation of interleukin-4 production	15/1607	33/18723	2.21951e-08	3.55812e-07	2.49538e-07	54440/916/942/3133/2207/959/6850/3965/3662/940/51176/9308/114548/5588/7292	15
BP	GO:0032753	positive regulation of interleukin-4 production	13/1607	25/18723	2.54404e-08	4.05546e-07	2.84418e-07	54440/916/942/3133/2207/959/6850/3965/3662/940/114548/5588/7292	13
BP	GO:0042832	defense response to protozoan	13/1607	25/18723	2.54404e-08	4.05546e-07	2.84418e-07	115361/3394/2634/116071/10538/958/283234/3662/64581/163351/3566/10077/4615	13
BP	GO:0031214	biomineral tissue development	38/1607	169/18723	2.73828e-08	4.35286e-07	3.05276e-07	5552/9636/240/2185/2268/29887/10312/1230/54757/338773/249/6546/433/1594/4208/2308/5027/9475/7020/57419/3381/652/2263/6662/23462/23493/2824/5764/5743/7286/55366/4015/2201/130497/658/4322/4256/6696	38
BP	GO:0002544	chronic inflammatory response	11/1607	18/18723	3.25173e-08	5.14027e-07	3.60499e-07	10563/6352/7412/4049/7128/6279/7124/201294/6280/191/7057	11
BP	GO:0045953	negative regulation of natural killer cell mediated cytotoxicity	11/1607	18/18723	3.25173e-08	5.14027e-07	3.60499e-07	3134/3135/3105/3133/3824/3106/3965/10859/3805/100507436/409	11
BP	GO:0032642	regulation of chemokine production	27/1607	98/18723	3.27573e-08	5.16382e-07	3.6215e-07	3458/972/11006/255231/199/8832/6850/3965/7124/1436/4938/29108/64581/4155/3566/90865/64127/5610/3574/140885/7292/3162/4615/3553/3570/10631/351	27
BP	GO:0042088	T-helper 1 type immune response	17/1607	43/18723	3.31627e-08	5.21324e-07	3.65616e-07	6363/10068/6504/3594/729230/8809/6375/51176/64218/3566/51561/941/5971/7292/3718/3553/26022	17
BP	GO:0033628	regulation of cell adhesion mediated by integrin	18/1607	48/18723	3.48209e-08	5.45881e-07	3.82838e-07	10563/6352/916/83706/8631/3071/9404/6366/5777/6850/100/4067/1545/54997/5140/1942/8754/7042	18
BP	GO:0019932	second-messenger-mediated signaling	57/1607	312/18723	3.62498e-08	5.66716e-07	3.9745e-07	1236/374403/2633/5341/2833/50852/7535/7412/916/10663/6351/5788/27040/84174/2185/7462/920/695/348/1235/5026/729230/5336/6850/7124/1240/933/100/1230/2357/64581/6401/6403/5533/6546/6364/5140/1233/7852/5027/3632/51196/6662/4137/1907/23576/6690/7422/481/1131/1956/10486/2274/7057/1827/9455/1012	57
BP	GO:0014066	regulation of phosphatidylinositol 3-kinase signaling	29/1607	111/18723	3.7519e-08	5.84945e-07	4.10235e-07	6352/10870/3059/653361/26051/10507/5777/2268/54923/7124/3717/2534/10125/940/118788/113791/2322/6403/197358/79899/5008/8395/6662/5364/25827/1956/7042/3480/2065	29
BP	GO:0110148	biomineralization	38/1607	171/18723	3.82522e-08	5.94744e-07	4.17107e-07	5552/9636/240/2185/2268/29887/10312/1230/54757/338773/249/6546/433/1594/4208/2308/5027/9475/7020/57419/3381/652/2263/6662/23462/23493/2824/5764/5743/7286/55366/4015/2201/130497/658/4322/4256/6696	38
BP	GO:0032602	chemokine production	27/1607	99/18723	4.13944e-08	6.4184e-07	4.50136e-07	3458/972/11006/255231/199/8832/6850/3965/7124/1436/4938/29108/64581/4155/3566/90865/64127/5610/3574/140885/7292/3162/4615/3553/3570/10631/351	27
BP	GO:0002468	dendritic cell antigen processing and presentation	10/1607	15/18723	4.24322e-08	6.56138e-07	4.60164e-07	6363/1236/3122/10875/972/6366/50856/2213/64127/7057	10
BP	GO:0043301	negative regulation of leukocyte degranulation	9/1607	12/18723	4.28723e-08	6.61142e-07	4.63673e-07	3134/3071/6688/729230/8832/3965/11314/2213/3162	9
BP	GO:0001562	response to protozoan	13/1607	26/18723	4.68758e-08	7.17035e-07	5.02872e-07	115361/3394/2634/116071/10538/958/283234/3662/64581/163351/3566/10077/4615	13
BP	GO:0002407	dendritic cell chemotaxis	13/1607	26/18723	4.68758e-08	7.17035e-07	5.02872e-07	6352/6363/1236/6504/6366/1880/6688/1235/729230/3965/1230/3592/7852	13
BP	GO:0045954	positive regulation of natural killer cell mediated cytotoxicity	13/1607	26/18723	4.68758e-08	7.17035e-07	5.02872e-07	3902/3134/8807/3133/3824/7409/10666/10125/259197/11126/56253/3592/23705	13
BP	GO:0002823	negative regulation of adaptive immune response based on somatic recombination of immune receptors built from immunoglobulin superfamily domains	19/1607	54/18723	4.86137e-08	7.4162e-07	5.20114e-07	3575/3134/6504/5788/3071/3135/11006/1380/3824/5777/6375/10859/3566/1378/2213/64127/7292/3718/1604	19
BP	GO:1903707	negative regulation of hemopoiesis	28/1607	106/18723	4.96421e-08	7.54635e-07	5.29242e-07	3902/3659/1493/10875/972/714/3135/11006/3635/864/8651/55365/11025/28959/4067/10859/3566/1378/2213/7292/3718/8111/652/441478/10272/10234/7001/1499	28
BP	GO:0150076	neuroinflammatory response	17/1607	44/18723	4.97328e-08	7.54635e-07	5.29242e-07	8530/3458/5788/7133/1075/4318/26228/5336/7124/90865/23208/131450/6376/3553/4314/5743/3688	17
BP	GO:0051346	negative regulation of hydrolase activity	65/1607	379/18723	5.08026e-08	7.68812e-07	5.39185e-07	3001/8530/27074/9806/939/684/341/3071/10507/718/4318/330/5918/3428/114769/5265/7124/710/5973/274/2537/64780/51291/25816/8740/1992/1471/89932/1378/7980/2771/5345/7076/6195/9709/5176/6691/409/199713/1294/51232/9475/3164/23677/10935/123016/334/8710/27344/10049/6690/135228/7422/6692/5743/7057/7042/57630/6272/84152/6695/51129/351/1410/5268	65
BP	GO:0031589	cell-substrate adhesion	63/1607	363/18723	5.1896e-08	7.8327e-07	5.49324e-07	5880/1236/2633/11151/9806/3695/7412/916/83706/64005/8631/3689/9404/64098/2185/6366/25975/3717/201294/57580/6789/4321/59339/3676/6370/6376/558/6614/1435/5800/7450/596/51754/1605/1955/6385/9475/81848/57669/8910/3728/1942/3685/2049/10675/22801/7422/2824/23189/5764/3693/8754/7057/7414/3688/8515/10085/10631/8324/1499/1012/255743/6695	63
BP	GO:0030282	bone mineralization	30/1607	119/18723	5.28185e-08	7.9508e-07	5.57607e-07	5552/9636/240/2185/2268/29887/1230/338773/6546/433/1594/4208/5027/7020/57419/3381/652/2263/6662/2824/5764/5743/7286/55366/4015/2201/130497/658/4322/4256	30
BP	GO:0045453	bone resorption	21/1607	65/18723	5.37219e-08	8.06539e-07	5.65643e-07	952/5880/3635/2185/7128/6850/1436/29887/54/10312/101/338773/1445/3574/57817/5027/1956/53832/1499/760/6696	21
BP	GO:0043281	regulation of cysteine-type endopeptidase activity involved in apoptotic process	43/1607	209/18723	5.46393e-08	8.18148e-07	5.73785e-07	27074/939/3932/7805/834/356/4318/330/114769/6279/6850/3965/7124/3717/489/29108/1512/5023/2537/8743/64780/25816/8740/6280/64581/22861/114548/5371/6195/9709/355/409/4217/3164/10935/4137/10049/57539/7422/5743/7057/57630/1410	43
BP	GO:0008544	epidermis development	58/1607	324/18723	5.79109e-08	8.64854e-07	6.06541e-07	7454/64919/7124/6789/4647/5583/80326/10628/23764/7357/1594/3516/596/23254/5080/1294/25833/9475/84518/4038/652/2263/6662/27032/135228/9333/55504/2317/23493/10413/23022/3918/3280/5493/27152/5357/1956/26154/55366/8754/4646/84189/79977/29841/3866/2118/58495/54845/1499/7042/2012/1832/3664/79755/54206/3868/25818/25928	58
BP	GO:0031663	lipopolysaccharide-mediated signaling pathway	20/1607	60/18723	6.15598e-08	9.16934e-07	6.43066e-07	6352/923/6688/7128/23643/114769/6347/5336/7124/26191/9450/4067/4792/6376/4064/3661/4615/3553/7001/1604	20
BP	GO:0010959	regulation of metal ion transport	68/1607	406/18723	6.48275e-08	9.63079e-07	6.75428e-07	4283/6352/3627/930/6373/11151/3458/6351/115352/2185/3603/5777/920/5026/6347/54923/1535/8832/51393/5336/945/6375/2534/5023/274/4067/2745/10859/5031/1230/5142/54997/10268/567/5371/6387/353514/3792/53827/6546/1318/4302/2771/10288/825/6376/57817/1729/7852/409/5027/596/784/3799/27075/91404/23327/6690/4638/481/5743/3688/476/9455/1499/1272/130497/5318	68
BP	GO:0002396	MHC protein complex assembly	11/1607	19/18723	7.12144e-08	1.04972e-06	7.3619e-07	3117/3112/3122/3108/3111/3113/3119/3115/6892/55080/567	11
BP	GO:0002523	leukocyte migration involved in inflammatory response	11/1607	19/18723	7.12144e-08	1.04972e-06	7.3619e-07	6504/240/1235/6279/101/6280/114548/6401/6376/2529/5764	11
BP	GO:0002716	negative regulation of natural killer cell mediated immunity	11/1607	19/18723	7.12144e-08	1.04972e-06	7.3619e-07	3134/3135/3105/3133/3824/3106/3965/10859/3805/100507436/409	11
BP	GO:0042093	T-helper cell differentiation	21/1607	66/18723	7.24601e-08	1.06531e-06	7.47127e-07	6363/3122/4063/942/10538/1880/3594/8809/3662/51176/5734/64218/3566/114548/51561/941/5971/7292/3718/3570/26022	21
BP	GO:0033674	positive regulation of kinase activity	75/1607	467/18723	8.24245e-08	1.20868e-06	8.47673e-07	6352/6363/930/1236/3458/653361/8115/972/221472/5788/3071/942/27040/2185/6366/920/894/958/26228/3937/2268/8651/6850/7124/1436/9770/3717/10125/2209/6789/4067/101/11314/54757/11035/2322/51561/64127/353514/1445/7048/896/558/7186/1435/994/23533/3553/5871/8543/3570/4217/1605/6385/7984/2263/4137/10040/3320/1942/2049/5618/7422/1956/2050/8754/7057/7436/1917/7164/7042/3480/9052/658/2065	75
BP	GO:0060759	regulation of response to cytokine stimulus	36/1607	162/18723	8.65638e-08	1.26611e-06	8.87948e-07	6352/972/5788/54625/84166/7805/9636/834/3665/7128/5777/26228/114769/64135/83666/8651/6850/4938/10062/29108/6773/837/4321/9641/7294/10019/3574/23586/558/7186/1435/3661/7850/7852/103/7837	36
BP	GO:0098586	cellular response to virus	24/1607	84/18723	8.81298e-08	1.2857e-06	9.01688e-07	6352/6363/3627/8638/3665/330/79132/64135/3965/4938/55601/2537/4321/9641/5452/57705/4790/23586/3592/3661/103/6397/3320/7105	24
BP	GO:0006887	exocytosis	61/1607	352/18723	8.9061e-08	1.29595e-06	9.08879e-07	6352/5880/5730/5579/11151/5341/3458/3134/6355/64005/3689/3071/5293/27040/7462/6688/695/2268/729230/8832/640/6850/3965/8676/51762/10125/201294/5023/4067/64780/1230/11314/3566/84106/23208/5729/2213/91828/94120/2771/116449/63910/3162/9381/5873/84958/6385/306/9581/5865/10987/55503/1138/9522/10675/6382/7447/57111/10079/26154/415117	61
BP	GO:0002504	antigen processing and presentation of peptide or polysaccharide antigen via MHC class II	15/1607	36/18723	9.29968e-08	1.34976e-06	9.46617e-07	3117/3112/3122/3108/3111/3113/3119/972/3115/2207/29108/567/2213/5641/7057	15
BP	GO:0042130	negative regulation of T cell proliferation	21/1607	67/18723	9.70598e-08	1.40514e-06	9.85454e-07	1493/942/3135/11006/8764/5777/3965/29126/6375/3559/26279/10859/80380/56253/11326/941/1378/10288/10385/6385/652	21
BP	GO:0033631	cell-cell adhesion mediated by integrin	10/1607	16/18723	1.04403e-07	1.50449e-06	1.05513e-06	10563/6352/916/83706/8631/100/3676/8754/3688/255743	10
BP	GO:0050691	regulation of defense response to virus by host	16/1607	41/18723	1.04453e-07	1.50449e-06	1.05513e-06	9447/60489/6772/7128/3600/3594/83666/26191/29108/200316/10859/4321/51561/23586/29800/3320	16
BP	GO:0043254	regulation of protein-containing complex assembly	70/1607	428/18723	1.08436e-07	1.55791e-06	1.09259e-06	10563/115362/1236/11151/5341/3458/3059/9535/8115/3936/8631/7454/3071/9636/26999/2185/6366/348/5336/6850/7124/147138/29108/51466/57580/274/5734/9641/9873/64581/5610/6403/197358/4312/10095/7186/89848/4615/10788/19/8543/822/85464/4314/50853/23406/51199/120/1978/10458/11075/221074/6662/638/56998/4137/3320/7422/51673/21/23189/55971/10787/8976/80206/56937/100506658/163782/2006/1410	70
BP	GO:0001959	regulation of cytokine-mediated signaling pathway	34/1607	150/18723	1.18236e-07	1.69442e-06	1.18833e-06	6352/972/5788/54625/84166/7805/9636/834/3665/7128/5777/26228/114769/83666/8651/6850/4938/10062/29108/6773/837/4321/9641/7294/10019/3574/558/7186/1435/3661/7850/7852/103/7837	34
BP	GO:0035456	response to interferon-beta	14/1607	32/18723	1.1928e-07	1.70507e-06	1.1958e-06	3659/9447/6772/149628/54739/684/8519/3428/4938/4332/9641/10410/10581/3455	14
BP	GO:2000377	regulation of reactive oxygen species metabolic process	35/1607	157/18723	1.19862e-07	1.70908e-06	1.19862e-06	5880/3689/240/2185/7305/1535/5336/6850/7124/6648/2534/54/2643/1545/64581/11035/84329/7048/2771/5873/4314/596/225/84275/1182/7020/378/90527/4137/1956/7001/7057/664/5446/1410	35
BP	GO:0060760	positive regulation of response to cytokine stimulus	19/1607	57/18723	1.3127e-07	1.86706e-06	1.30941e-06	972/54625/84166/7805/834/3665/64135/83666/837/4321/9641/7294/3574/23586/558/7186/1435/3661/7852	19
BP	GO:0006816	calcium ion transport	69/1607	422/18723	1.34979e-07	1.91502e-06	1.34305e-06	4283/6352/6363/3627/930/1236/5579/6373/11151/6355/3932/6351/5788/115352/255231/931/2185/6366/3603/356/5777/920/5026/6347/54923/1535/8832/51393/5336/10800/489/945/6375/2534/5023/274/4067/10859/5031/1230/5142/10268/5371/6387/353514/6546/2771/10288/1594/825/6376/1729/7852/409/5027/596/784/57419/55503/27075/91404/3685/27032/6690/4638/481/5743/9455/1499	69
BP	GO:0014065	phosphatidylinositol 3-kinase signaling	33/1607	144/18723	1.37212e-07	1.93701e-06	1.35847e-06	6352/10870/3059/653361/26051/5293/10507/5777/2268/54923/7124/3717/2534/10125/940/118788/113791/11126/2322/6403/197358/79899/5008/23533/8395/5288/6662/5364/25827/1956/7042/3480/2065	33
BP	GO:0046718	viral entry into host cell	33/1607	144/18723	1.37212e-07	1.93701e-06	1.35847e-06	3695/6504/972/942/8519/1380/8764/2219/920/7293/3965/6404/6737/10475/941/1378/4061/10410/10581/558/6614/8547/7852/1605/3685/1949/3693/1956/858/3688/1604/9076/1525	33
BP	GO:0002437	inflammatory response to antigenic stimulus	22/1607	74/18723	1.3886e-07	1.95541e-06	1.37137e-06	1236/923/4049/3133/718/695/2268/6850/7124/10800/3559/2534/10125/940/26279/4067/79651/2213/64127/2529/3516/191	22
BP	GO:0002313	mature B cell differentiation involved in immune response	13/1607	28/18723	1.43249e-07	2.00725e-06	1.40773e-06	3394/9452/55619/2185/1880/6688/5336/100/1378/2213/3955/6482/7494	13
BP	GO:0045589	regulation of regulatory T cell differentiation	13/1607	28/18723	1.43249e-07	2.00725e-06	1.40773e-06	3902/3659/1493/3458/3122/3135/11006/8651/3965/940/1378/10288/7292	13
BP	GO:0043277	apoptotic cell clearance	18/1607	52/18723	1.45681e-07	2.03631e-06	1.42811e-06	5880/2219/8685/718/7305/717/7052/6347/729230/10062/391/399/558/10347/8547/3685/84466/7057	18
BP	GO:0072593	reactive oxygen species metabolic process	46/1607	239/18723	1.54684e-07	2.15337e-06	1.5102e-06	5880/653361/1536/3689/240/2185/4689/7305/7409/1535/5336/6850/7124/6648/2534/54/57580/2643/2537/1545/64581/11035/84329/7048/2771/2878/5873/4314/596/225/84275/83943/1182/7020/378/90527/10935/4137/7837/1956/137902/7001/7057/664/5446/1410	46
BP	GO:0001774	microglial cell activation	17/1607	47/18723	1.54815e-07	2.15337e-06	1.5102e-06	8530/3458/712/5788/3689/1075/7305/199/26228/7124/3717/23208/6376/7096/10135/4137/351	17
BP	GO:0002726	positive regulation of T cell cytokine production	12/1607	24/18723	1.56108e-07	2.16605e-06	1.5191e-06	54440/6504/3105/8809/6375/91543/114548/567/7292/7186/3553/1604	12
BP	GO:0045765	regulation of angiogenesis	59/1607	342/18723	1.69524e-07	2.34646e-06	1.64562e-06	10563/3627/5579/6772/1536/26051/3135/5293/240/718/2185/356/7128/958/729230/3687/7124/5168/1512/2113/1545/64218/11126/6672/5371/3087/7048/25865/23166/5140/10365/5176/22846/3162/51752/3553/126259/7494/7852/1870/306/9475/7058/221074/3728/1942/23576/2969/7422/1944/7082/23554/5764/7057/3688/1499/7042/6558/51129	59
BP	GO:0001503	ossification	67/1607	408/18723	1.73518e-07	2.3959e-06	1.6803e-06	5552/8519/9636/240/10507/2185/864/4318/2268/7124/9770/29887/10312/51176/5734/1230/338773/249/6546/433/1594/4208/1435/3572/3570/3516/5027/103/596/51232/7020/57419/4038/3381/652/2263/6662/23353/5364/56998/10272/25805/22801/7477/10413/2824/27152/5764/5743/1956/7286/55366/2274/4015/2201/1749/1499/7042/255743/130497/658/4322/6272/1301/1280/4256/6696	67
BP	GO:0045861	negative regulation of proteolysis	60/1607	351/18723	1.85551e-07	2.55583e-06	1.79246e-06	8530/27074/9806/939/684/718/4318/330/5918/3428/114769/5265/7124/710/10062/6737/5973/274/2537/64780/25816/1522/8740/1992/1471/89932/5371/1378/7980/5345/7076/6195/9709/5176/6691/7850/409/199713/55450/1294/51232/3164/10935/334/1942/8710/27344/10049/26022/6690/135228/7422/6692/5743/7057/57630/6695/351/1410/5268	60
BP	GO:0050901	leukocyte tethering or rolling	14/1607	33/18723	1.90816e-07	2.62198e-06	1.83885e-06	6402/3695/7412/6366/729230/7124/6404/3676/6387/6401/6403/6370/2529/3688	14
BP	GO:0060402	calcium ion transport into cytosol	35/1607	160/18723	1.95923e-07	2.68566e-06	1.88351e-06	4283/6363/3627/930/1236/6373/11151/3932/5788/255231/931/2185/6366/356/5777/5026/54923/1535/51393/5336/6375/2534/5023/4067/5031/10268/5371/6546/825/6376/1729/5027/596/784/55503	35
BP	GO:0002861	regulation of inflammatory response to antigenic stimulus	16/1607	43/18723	2.27713e-07	3.11391e-06	2.18385e-06	1236/4049/3133/718/695/2268/6850/7124/2534/940/26279/4067/79651/2213/64127/2529	16
BP	GO:0007260	tyrosine phosphorylation of STAT protein	24/1607	88/18723	2.3106e-07	3.15208e-06	2.21062e-06	6352/3458/3059/54625/958/3600/83666/8651/7124/1436/3717/2534/4067/2322/51561/10019/8784/9021/3592/3718/5008/3572/3570/3280	24
BP	GO:0032970	regulation of actin filament-based process	65/1607	397/18723	2.95095e-07	4.01598e-06	2.81649e-06	5880/1236/11151/5341/3059/9535/684/7454/3071/26999/2185/6366/26228/397/1436/51225/29108/51466/57580/274/5734/9873/23616/5142/54509/6387/391/961/5345/10095/399/6376/89848/1902/10788/822/85464/50853/23406/116985/120/6385/9475/7984/10458/22836/85458/123016/3728/7082/7168/2824/23189/55971/10787/8976/80206/11034/476/1832/1824/1829/163782/5318/2006	65
BP	GO:0002495	antigen processing and presentation of peptide antigen via MHC class II	14/1607	34/18723	2.9879e-07	4.05654e-06	2.84494e-06	3117/3112/3122/3108/3111/3113/3119/972/3115/2207/29108/567/2213/5641	14
BP	GO:1901342	regulation of vasculature development	59/1607	348/18723	3.1246e-07	4.23201e-06	2.968e-06	10563/3627/5579/6772/1536/26051/3135/5293/240/718/2185/356/7128/958/729230/3687/7124/5168/1512/2113/1545/64218/11126/6672/5371/3087/7048/25865/23166/5140/10365/5176/22846/3162/51752/3553/126259/7494/7852/1870/306/9475/7058/221074/3728/1942/23576/2969/7422/1944/7082/23554/5764/7057/3688/1499/7042/6558/51129	59
BP	GO:0007599	hemostasis	43/1607	222/18723	3.24166e-07	4.38011e-06	3.07186e-06	5341/3932/83706/7454/2207/7409/5777/958/348/5265/640/959/5336/6850/710/3717/5023/4067/1606/7294/10019/6403/7980/953/5588/5345/2313/558/2153/10077/3572/2162/5873/7450/7391/2811/10398/79001/7001/7057/954/7414/928	43
BP	GO:0002712	regulation of B cell mediated immunity	19/1607	60/18723	3.28127e-07	4.4126e-06	3.09465e-06	4049/5788/3133/1380/718/5777/695/958/7124/6375/10666/940/2208/8741/1378/2213/64127/7292/1604	19
BP	GO:0002889	regulation of immunoglobulin mediated immune response	19/1607	60/18723	3.28127e-07	4.4126e-06	3.09465e-06	4049/5788/3133/1380/718/5777/695/958/7124/6375/10666/940/2208/8741/1378/2213/64127/7292/1604	19
BP	GO:0002475	antigen processing and presentation via MHC class Ib	9/1607	14/18723	3.32633e-07	4.46263e-06	3.12974e-06	3134/3135/3133/6891/911/910/567/913/563	9
BP	GO:0046849	bone remodeling	24/1607	90/18723	3.64671e-07	4.88091e-06	3.42309e-06	952/5880/3635/2185/7128/6850/1436/9770/29887/54/10312/101/338773/1445/3574/57817/5027/5764/1956/55366/53832/1499/760/6696	24
BP	GO:0038061	NIK/NF-kappaB signaling	32/1607	143/18723	3.75709e-07	5.01682e-06	3.5184e-06	6363/939/3430/942/7805/330/6688/54923/3965/7124/9770/8809/26191/9641/8740/114548/11035/4792/51561/4791/64127/5971/5610/197358/9111/10616/9020/7186/3553/1956/7105/351	32
BP	GO:0002604	regulation of dendritic cell antigen processing and presentation	8/1607	11/18723	3.77464e-07	5.02842e-06	3.52654e-06	6363/1236/10875/972/6366/2213/64127/7057	8
BP	GO:0019886	antigen processing and presentation of exogenous peptide antigen via MHC class II	13/1607	30/18723	3.88999e-07	5.16995e-06	3.62579e-06	3117/3112/3122/3108/3111/3113/3119/972/3115/2207/567/2213/5641	13
BP	GO:0010950	positive regulation of endopeptidase activity	37/1607	179/18723	4.0172e-07	5.32654e-06	3.73562e-06	9447/3932/7805/834/26999/356/3428/6279/6850/5720/3965/7124/3717/489/29108/1512/2534/5023/8743/4067/6280/64581/22861/4155/114548/5371/1378/5641/355/4217/9475/4137/1942/57539/1944/444/64065	37
BP	GO:0030168	platelet activation	29/1607	123/18723	4.09871e-07	5.42196e-06	3.80254e-06	5341/3932/83706/2207/7409/5777/958/348/640/959/5336/6850/3717/5023/4067/1606/7294/10019/6403/5588/558/10077/3572/7450/2811/10398/954/7414/928	29
BP	GO:0001961	positive regulation of cytokine-mediated signaling pathway	17/1607	50/18723	4.33585e-07	5.70904e-06	4.00387e-06	972/54625/84166/7805/834/3665/83666/837/4321/9641/7294/3574/558/7186/1435/3661/7852	17
BP	GO:0038093	Fc receptor signaling pathway	17/1607	50/18723	4.33585e-07	5.70904e-06	4.00387e-06	64005/5788/2207/7409/695/2268/5336/6850/5284/2534/2210/4067/2213/131450/5588/961/23547	17
BP	GO:0044409	entry into host	33/1607	151/18723	4.43577e-07	5.82708e-06	4.08666e-06	3695/6504/972/942/8519/1380/8764/2219/920/7293/3965/6404/6737/10475/941/1378/4061/10410/10581/558/6614/8547/7852/1605/3685/1949/3693/1956/858/3688/1604/9076/1525	33
BP	GO:0007596	blood coagulation	42/1607	217/18723	4.52117e-07	5.92555e-06	4.15572e-06	5341/3932/83706/7454/2207/7409/5777/958/348/5265/640/959/5336/6850/710/3717/5023/4067/1606/7294/10019/6403/7980/953/5588/5345/558/2153/10077/3572/2162/5873/7450/7391/2811/10398/79001/7001/7057/954/7414/928	42
BP	GO:0002710	negative regulation of T cell mediated immunity	12/1607	26/18723	4.73738e-07	6.19462e-06	4.34442e-06	3575/3134/6504/5788/3071/3135/11006/3824/6375/10859/2213/64127	12
BP	GO:0042509	regulation of tyrosine phosphorylation of STAT protein	23/1607	85/18723	4.78497e-07	6.23902e-06	4.37556e-06	6352/3458/3059/54625/958/3600/83666/8651/7124/1436/3717/2534/4067/2322/51561/10019/8784/9021/3592/5008/3572/3570/3280	23
BP	GO:0048661	positive regulation of smooth muscle cell proliferation	26/1607	104/18723	4.79333e-07	6.23902e-06	4.37556e-06	6352/6772/4318/199/7052/1535/7124/3717/5031/7048/2771/5345/6376/3162/4615/3570/4217/10135/652/10891/2263/5743/1956/7057/3248/1012	26
BP	GO:0150077	regulation of neuroinflammatory response	15/1607	40/18723	4.83005e-07	6.2652e-06	4.39392e-06	8530/5788/7133/1075/4318/26228/5336/7124/90865/23208/131450/6376/3553/4314/5743	15
BP	GO:0002501	peptide antigen assembly with MHC protein complex	10/1607	18/18723	4.8576e-07	6.2652e-06	4.39392e-06	3117/3112/3122/3108/3111/3113/3119/3115/55080/567	10
BP	GO:0002923	regulation of humoral immune response mediated by circulating immunoglobulin	10/1607	18/18723	4.8576e-07	6.2652e-06	4.39392e-06	4049/5788/1380/5777/7124/2208/1378/2213/64127/1604	10
BP	GO:0030889	negative regulation of B cell proliferation	10/1607	18/18723	4.8576e-07	6.2652e-06	4.39392e-06	1493/3635/7305/695/23495/640/4332/4067/11314/2213	10
BP	GO:0045860	positive regulation of protein kinase activity	63/1607	386/18723	5.0138e-07	6.452e-06	4.52493e-06	6352/6363/1236/3458/653361/8115/221472/5788/3071/942/27040/2185/6366/920/894/958/26228/3937/8651/6850/7124/1436/9770/3717/10125/2209/6789/101/11314/54757/11035/2322/51561/64127/353514/1445/7048/896/7186/1435/994/23533/3553/5871/3570/4217/1605/6385/7984/10040/3320/1942/5618/7422/1956/8754/7057/7436/7164/7042/9052/658/2065	63
BP	GO:0008154	actin polymerization or depolymerization	42/1607	218/18723	5.14356e-07	6.604e-06	4.63153e-06	1236/11151/5341/3059/9535/7454/9051/3071/26999/2185/6366/7456/199/3717/29108/51466/57580/274/64780/9873/23616/6387/10095/9050/1729/89848/10788/822/85464/50853/23406/120/10458/23189/55971/10787/8976/80206/11034/163782/23242/2006	42
BP	GO:0032608	interferon-beta production	18/1607	56/18723	5.1971e-07	6.64269e-06	4.65866e-06	3659/9636/3665/79132/64135/4939/4938/29108/10859/5971/197358/9111/23586/140885/7187/3663/3661/3320	18
BP	GO:0032648	regulation of interferon-beta production	18/1607	56/18723	5.1971e-07	6.64269e-06	4.65866e-06	3659/9636/3665/79132/64135/4939/4938/29108/10859/5971/197358/9111/23586/140885/7187/3663/3661/3320	18
BP	GO:0045061	thymic T cell selection	11/1607	22/18723	5.2132e-07	6.64829e-06	4.66259e-06	915/1236/917/7535/916/1794/972/5788/84433/940/9760	11
BP	GO:0007584	response to nutrient	36/1607	174/18723	5.60221e-07	7.12837e-06	4.99928e-06	3627/6772/7412/916/1536/4049/717/958/3600/6648/100/2350/249/64127/7048/6546/2771/1594/57817/3162/5292/19/7391/7494/5019/191/590/65985/3485/5764/5743/1956/594/10631/2181/6696	36
BP	GO:2000117	negative regulation of cysteine-type endopeptidase activity	23/1607	86/18723	6.00627e-07	7.6254e-06	5.34786e-06	8530/27074/939/4318/330/3428/114769/7124/2537/64780/25816/8740/6195/9709/409/3164/10935/10049/7422/5743/7057/57630/1410	23
BP	GO:0002230	positive regulation of defense response to virus by host	13/1607	31/18723	6.17329e-07	7.81162e-06	5.47845e-06	9447/60489/6772/3594/83666/26191/29108/200316/10859/51561/23586/29800/3320	13
BP	GO:0042531	positive regulation of tyrosine phosphorylation of STAT protein	20/1607	68/18723	6.18047e-07	7.81162e-06	5.47845e-06	6352/3458/3059/54625/958/3600/83666/7124/1436/3717/2534/4067/2322/51561/8784/3592/5008/3572/3570/3280	20
BP	GO:0002526	acute inflammatory response	27/1607	112/18723	6.35851e-07	8.01879e-06	5.62375e-06	1236/923/7412/3133/718/241/9332/695/5004/5265/6279/7124/26279/101/1776/114548/2213/5345/7292/57817/5008/3553/3572/2529/3570/56998/5743	27
BP	GO:0048771	tissue remodeling	36/1607	175/18723	6.47959e-07	8.13532e-06	5.70548e-06	952/5880/3635/2185/7128/3600/7052/729230/6850/1436/9770/29887/54/10312/101/1471/338773/51561/1445/3574/84870/7076/558/4208/57817/3516/5027/9475/5764/1464/1956/55366/53832/1499/760/6696	36
BP	GO:0052126	movement in host environment	36/1607	175/18723	6.47959e-07	8.13532e-06	5.70548e-06	3695/6504/972/942/8519/1380/8764/2219/920/7293/3965/6404/6737/10475/5371/941/1378/4061/10410/10581/558/6614/8547/7852/1605/3685/25978/1949/92421/3693/1956/858/3688/1604/9076/1525	36
BP	GO:0051090	regulation of DNA-binding transcription factor activity	69/1607	440/18723	6.6834e-07	8.37269e-06	5.87195e-06	5579/9447/8320/3059/8807/84166/6688/7128/695/958/84433/7293/114769/6279/959/5336/6850/3965/7124/8809/84875/3717/29108/6375/1240/7185/6737/101/1545/5583/9641/6280/64581/114548/10475/11035/6672/4792/64127/5610/197358/5588/23586/25865/10616/7187/825/6376/7292/7186/8986/3162/5292/4615/3553/409/306/7984/10987/10891/10935/56998/3728/7422/3280/7001/55502/1499/351	69
BP	GO:0051091	positive regulation of DNA-binding transcription factor activity	47/1607	260/18723	7.67386e-07	9.59232e-06	6.7273e-06	5579/9447/3059/8807/695/958/84433/114769/6279/959/5336/3965/7124/8809/3717/29108/7185/6737/101/5583/9641/6280/64581/114548/10475/11035/64127/5610/5588/23586/25865/10616/825/6376/7186/8986/4615/3553/306/7984/10987/10891/10935/3728/7422/1499/351	47
BP	GO:0002825	regulation of T-helper 1 type immune response	12/1607	27/18723	7.86096e-07	9.78311e-06	6.8611e-06	6363/6504/3594/729230/8809/6375/3566/51561/941/7292/3718/3553	12
BP	GO:0060333	interferon-gamma-mediated signaling pathway	12/1607	27/18723	7.86096e-07	9.78311e-06	6.8611e-06	3659/6772/3458/54625/84166/83666/8651/10062/3717/6672/7294/9111	12
BP	GO:0050817	coagulation	42/1607	222/18723	8.52425e-07	1.05854e-05	7.42374e-06	5341/3932/83706/7454/2207/7409/5777/958/348/5265/640/959/5336/6850/710/3717/5023/4067/1606/7294/10019/6403/7980/953/5588/5345/558/2153/10077/3572/2162/5873/7450/7391/2811/10398/79001/7001/7057/954/7414/928	42
BP	GO:0007229	integrin-mediated signaling pathway	26/1607	107/18723	8.66227e-07	1.07333e-05	7.52747e-06	5341/3695/83706/3689/27040/9636/2185/7409/2268/959/6850/3687/3676/7294/84106/83605/961/7076/10077/3685/22801/5764/3693/8754/3688/8515	26
BP	GO:0045055	regulated exocytosis	43/1607	230/18723	8.84689e-07	1.09381e-05	7.67116e-06	5880/5730/5579/11151/5341/3134/3689/3071/5293/27040/7462/6688/695/2268/729230/8832/640/6850/3965/8676/10125/201294/5023/4067/64780/11314/3566/84106/23208/5729/2213/2771/116449/3162/9381/5873/306/9581/55503/1138/10675/26154/415117	43
BP	GO:0072677	eosinophil migration	11/1607	23/18723	9.21571e-07	1.13694e-05	7.9736e-06	6352/6355/6357/6351/6366/6347/101/5734/11314/6376/6354	11
BP	GO:0050798	activated T cell proliferation	16/1607	47/18723	9.27246e-07	1.14146e-05	8.00529e-06	6504/11119/11006/3594/3965/29126/29108/3559/2534/80380/56253/11035/51561/10385/126259/3485	16
BP	GO:0070233	negative regulation of T cell apoptotic process	10/1607	19/18723	9.46366e-07	1.16247e-05	8.15268e-06	6352/3575/939/81704/100/5588/3718/6482/652/1942	10
BP	GO:0002381	immunoglobulin production involved in immunoglobulin-mediated immune response	20/1607	70/18723	1.03114e-06	1.26387e-05	8.8638e-06	3117/3112/3122/3108/3111/3113/3119/3115/5788/10538/695/958/1235/959/202309/6375/940/8741/567/7292	20
BP	GO:0043383	negative T cell selection	8/1607	12/18723	1.04665e-06	1.28011e-05	8.9777e-06	1236/7535/916/1794/972/5788/387357/940	8
BP	GO:0010818	T cell chemotaxis	12/1607	28/18723	1.26823e-06	1.54779e-05	1.0855e-05	10563/6352/3627/6373/2833/5293/6366/1880/729230/6375/58191/6558	12
BP	GO:0002673	regulation of acute inflammatory response	16/1607	48/18723	1.28056e-06	1.55948e-05	1.0937e-05	1236/3133/718/241/695/7124/26279/101/1776/114548/2213/5008/3553/3572/2529/5743	16
BP	GO:0034109	homotypic cell-cell adhesion	23/1607	90/18723	1.43176e-06	1.73988e-05	1.22021e-05	6352/5341/83706/5777/640/6850/3717/4067/10019/5588/10077/3572/2811/10398/3728/84466/7414/1832/1525/1824/1829/5318/928	23
BP	GO:0002431	Fc receptor mediated stimulatory signaling pathway	13/1607	33/18723	1.45684e-06	1.76657e-05	1.23893e-05	64005/5788/2207/7409/2268/640/6850/2534/10666/4067/2213/1445/961	13
BP	GO:0002922	positive regulation of humoral immune response	11/1607	24/18723	1.56927e-06	1.89481e-05	1.32887e-05	1236/4049/5788/718/7124/2208/1378/2213/64127/3553/25818	11
BP	GO:0032928	regulation of superoxide anion generation	11/1607	24/18723	1.56927e-06	1.89481e-05	1.32887e-05	3689/7305/1535/6850/54/64581/84329/2771/4137/1956/5446	11
BP	GO:0001659	temperature homeostasis	35/1607	174/18723	1.5955e-06	1.92239e-05	1.34821e-05	51316/23228/3600/729230/51393/6850/7124/8809/3662/10062/3717/1240/7351/3566/216/7253/2308/3553/7852/3516/5565/4237/10891/1907/4883/5618/2628/7422/10874/6319/5743/8862/55366/3480/2104	35
BP	GO:0002399	MHC class II protein complex assembly	9/1607	16/18723	1.62104e-06	1.94491e-05	1.36401e-05	3117/3112/3122/3108/3111/3113/3119/3115/567	9
BP	GO:0002503	peptide antigen assembly with MHC class II protein complex	9/1607	16/18723	1.62104e-06	1.94491e-05	1.36401e-05	3117/3112/3122/3108/3111/3113/3119/3115/567	9
BP	GO:0043154	negative regulation of cysteine-type endopeptidase activity involved in apoptotic process	21/1607	78/18723	1.63051e-06	1.95214e-05	1.36908e-05	27074/939/4318/330/114769/7124/2537/64780/25816/8740/6195/9709/409/3164/10935/10049/7422/5743/7057/57630/1410	21
BP	GO:0032715	negative regulation of interleukin-6 production	19/1607	66/18723	1.68451e-06	2.01254e-05	1.41144e-05	6504/55024/3071/11006/3635/7128/5777/5004/8832/7124/26191/23208/197358/1445/131450/140885/6376/10365/409	19
BP	GO:0010952	positive regulation of peptidase activity	38/1607	197/18723	1.7112e-06	2.04014e-05	1.43079e-05	9447/3932/7805/834/26999/356/3428/6279/6850/5720/3965/7124/3717/489/29108/1512/2534/5023/8743/4067/6280/64581/22861/4155/114548/5371/1378/5641/355/4217/9475/4137/1942/57539/1944/444/64065/351	38
BP	GO:0060401	cytosolic calcium ion transport	36/1607	182/18723	1.72394e-06	2.05102e-05	1.43842e-05	4283/6363/3627/930/1236/6373/11151/3932/5788/255231/931/2185/6366/356/5777/5026/54923/1535/51393/5336/489/6375/2534/5023/4067/5031/10268/5371/6546/825/6376/1729/5027/596/784/55503	36
BP	GO:0043011	myeloid dendritic cell differentiation	10/1607	20/18723	1.74679e-06	2.06522e-05	1.44838e-05	116071/10538/6688/3662/5971/7048/55509/814/3516/10202	10
BP	GO:0045063	T-helper 1 cell differentiation	10/1607	20/18723	1.74679e-06	2.06522e-05	1.44838e-05	6363/8809/51176/64218/3566/941/5971/7292/3718/26022	10
BP	GO:0046629	gamma-delta T cell activation	10/1607	20/18723	1.74679e-06	2.06522e-05	1.44838e-05	3702/5788/3071/6850/10859/51176/100507436/64127/6932/1525	10
BP	GO:0032956	regulation of actin cytoskeleton organization	58/1607	358/18723	1.79492e-06	2.1177e-05	1.48519e-05	5880/1236/11151/5341/3059/9535/684/7454/3071/26999/2185/6366/26228/397/1436/51225/29108/51466/57580/274/5734/9873/23616/54509/6387/391/961/5345/10095/399/6376/89848/1902/10788/822/85464/50853/23406/116985/120/6385/9475/7984/10458/22836/85458/123016/7082/7168/2824/23189/55971/10787/8976/80206/11034/163782/2006	58
BP	GO:0022604	regulation of cell morphogenesis	52/1607	309/18723	1.94019e-06	2.28435e-05	1.60206e-05	5880/2633/11151/221472/6357/3689/10507/2185/89846/7940/2268/6347/1436/5168/2534/201294/57580/51177/56990/64218/57699/30011/752/54509/391/399/23136/6354/1729/53335/10154/1902/4343/7852/116985/1605/10458/22836/81848/57619/23327/5364/5789/25805/10675/7422/10428/7168/23189/5764/10631/226	52
BP	GO:0014068	positive regulation of phosphatidylinositol 3-kinase signaling	21/1607	79/18723	2.04289e-06	2.40029e-05	1.68338e-05	6352/10870/3059/653361/10507/5777/2268/7124/3717/2534/940/118788/2322/6403/79899/5008/6662/5364/7042/3480/2065	21
BP	GO:0062207	regulation of pattern recognition receptor signaling pathway	25/1607	105/18723	2.0883e-06	2.44857e-05	1.71724e-05	3659/8638/3430/115352/3665/330/7128/51296/79132/1535/3662/26191/10062/91543/55601/4067/11314/57590/64127/23547/7096/409/6397/55366/7105	25
BP	GO:0002637	regulation of immunoglobulin production	20/1607	73/18723	2.1317e-06	2.49431e-05	1.74931e-05	51237/54440/5788/942/3133/115352/958/7293/959/7124/6375/933/940/3566/8741/1378/2213/7292/7186/7494	20
BP	GO:0002347	response to tumor cell	14/1607	39/18723	2.1479e-06	2.50295e-05	1.75537e-05	5551/7805/3105/6688/29126/51225/10666/11126/56253/100507436/10628/3592/3140/7001	14
BP	GO:0002701	negative regulation of production of molecular mediator of immune response	14/1607	39/18723	2.1479e-06	2.50295e-05	1.75537e-05	3134/6504/684/11006/115352/7124/6375/933/10859/1378/2213/3718/3162/7042	14
BP	GO:2001198	regulation of dendritic cell differentiation	8/1607	13/18723	2.51544e-06	2.92523e-05	2.05153e-05	3135/3106/3965/55365/28959/10859/2213/10288	8
BP	GO:0062197	cellular response to chemical stress	55/1607	337/18723	2.62163e-06	3.0396e-05	2.13174e-05	10068/653361/8807/240/4318/7128/199/695/92241/6648/3717/2534/2113/2643/1545/11035/5371/5971/79899/140885/825/558/10365/3162/23064/2308/355/4314/221/4217/596/55290/83959/8531/6513/10891/10935/4137/57465/80131/4638/7168/2706/5743/1956/7001/2861/1499/664/80303/54206/10276/4257/362/10202	55
BP	GO:0031529	ruffle organization	17/1607	56/18723	2.6245e-06	3.0396e-05	2.13174e-05	1236/5341/6366/199/26228/1436/29887/51225/51466/10312/391/54869/7168/23189/83543/1464/23242	17
BP	GO:0002761	regulation of myeloid leukocyte differentiation	27/1607	120/18723	2.67447e-06	3.09116e-05	2.1679e-05	3458/2124/3059/972/714/11006/3635/3665/7305/920/7124/9770/11025/4067/10859/51176/1230/54997/51561/814/8111/1435/56998/10272/10234/1499/760	27
BP	GO:0002714	positive regulation of B cell mediated immunity	14/1607	40/18723	3.04439e-06	3.50444e-05	2.45774e-05	4049/5788/3133/718/695/958/7124/6375/10666/940/2208/8741/64127/7292	14
BP	GO:0002891	positive regulation of immunoglobulin mediated immune response	14/1607	40/18723	3.04439e-06	3.50444e-05	2.45774e-05	4049/5788/3133/718/695/958/7124/6375/10666/940/2208/8741/64127/7292	14
BP	GO:0045577	regulation of B cell differentiation	12/1607	30/18723	3.06498e-06	3.51389e-05	2.46437e-05	939/3071/115352/3635/5777/695/84433/22806/6850/1378/3574/7494	12
BP	GO:0070229	negative regulation of lymphocyte apoptotic process	12/1607	30/18723	3.06498e-06	3.51389e-05	2.46437e-05	6352/3575/939/972/81704/100/5588/3718/6482/652/8660/1942	12
BP	GO:0033630	positive regulation of cell adhesion mediated by integrin	10/1607	21/18723	3.07785e-06	3.52154e-05	2.46973e-05	10563/6352/916/8631/3071/6366/5777/6850/8754/7042	10
BP	GO:0071260	cellular response to mechanical stimulus	21/1607	81/18723	3.16439e-06	3.61326e-05	2.53406e-05	3659/834/958/1535/5734/8740/838/4790/9020/4615/3553/943/355/1605/9531/6513/6662/5743/1956/476/664	21
BP	GO:0071622	regulation of granulocyte chemotaxis	16/1607	51/18723	3.18051e-06	3.62438e-05	2.54185e-05	6352/6363/5880/1236/6504/972/3071/6366/1436/6375/1240/64127/4354/5919/1435/7057	16
BP	GO:0009913	epidermal cell differentiation	38/1607	202/18723	3.21153e-06	3.63664e-05	2.55046e-05	64919/6789/4647/5583/10628/23764/7357/1594/3516/23254/5080/9475/84518/652/135228/2317/23493/10413/23022/3280/5493/27152/5357/26154/8754/4646/84189/79977/29841/2118/58495/54845/1499/1832/3664/54206/3868/25818	38
BP	GO:0030316	osteoclast differentiation	23/1607	94/18723	3.21409e-06	3.63664e-05	2.55046e-05	3458/11006/3635/7305/1880/7124/1436/9770/29887/11025/10312/10859/1230/51561/814/8111/1435/2739/10272/10234/135228/1499/760	23
BP	GO:0001915	negative regulation of T cell mediated cytotoxicity	7/1607	10/18723	3.22332e-06	3.63664e-05	2.55046e-05	3575/5788/3071/3135/3824/10859/2213	7
BP	GO:0002887	negative regulation of myeloid leukocyte mediated immunity	7/1607	10/18723	3.22332e-06	3.63664e-05	2.55046e-05	6688/729230/8832/3965/11314/2213/3162	7
BP	GO:2000510	positive regulation of dendritic cell chemotaxis	7/1607	10/18723	3.22332e-06	3.63664e-05	2.55046e-05	1236/6504/6366/6688/1235/3965/3592	7
BP	GO:0045637	regulation of myeloid cell differentiation	39/1607	210/18723	3.32081e-06	3.73921e-05	2.62239e-05	6772/3458/2124/3059/972/714/3071/11006/9636/3635/3665/2185/7305/6688/920/7124/9770/11025/2113/4067/10859/51176/1230/54997/567/1441/4792/51561/29909/4208/814/8111/1435/56998/10272/10234/4015/1499/760	39
BP	GO:0044403	biological process involved in symbiotic interaction	49/1607	290/18723	3.38103e-06	3.79947e-05	2.66465e-05	6352/3695/6355/6504/972/6351/942/8519/1380/8764/2219/3429/920/348/7293/3965/8542/6404/6737/51176/3434/10475/5371/941/1378/4061/10410/10318/10581/558/6614/8547/4615/7852/1605/25833/3685/8819/25978/1949/92421/3693/25827/1956/858/3688/1604/9076/1525	49
BP	GO:0061756	leukocyte adhesion to vascular endothelial cell	17/1607	57/18723	3.44285e-06	3.8613e-05	2.70801e-05	6402/3695/7412/3689/240/6366/729230/7124/6404/2113/3676/6387/6401/6403/6370/2529/3688	17
BP	GO:0051701	biological process involved in interaction with host	38/1607	203/18723	3.62991e-06	4.06306e-05	2.84951e-05	3695/6504/972/942/8519/1380/8764/2219/920/7293/3965/6404/6737/3434/10475/5371/941/1378/4061/10410/10318/10581/558/6614/8547/7852/1605/3685/25978/1949/92421/3693/1956/858/3688/1604/9076/1525	38
BP	GO:0030278	regulation of ossification	26/1607	115/18723	3.70168e-06	4.13524e-05	2.90014e-05	5552/9636/240/2185/5734/1230/338773/6546/1594/4208/1435/3516/5027/596/7020/4038/652/6662/2824/27152/5764/2201/7042/130497/658/4256	26
BP	GO:0002532	production of molecular mediator involved in inflammatory response	23/1607	95/18723	3.90018e-06	4.34843e-05	3.04965e-05	115362/923/653361/11006/240/241/63940/695/6850/7124/29108/5023/4067/64581/3566/64127/197358/140885/4615/7850/199713/225/7001	23
BP	GO:0050857	positive regulation of antigen receptor-mediated signaling pathway	11/1607	26/18723	4.13299e-06	4.59896e-05	3.22535e-05	1236/5579/50852/3932/5788/84433/26228/10666/100/5583/25865	11
BP	GO:1902622	regulation of neutrophil migration	14/1607	41/18723	4.25927e-06	4.73021e-05	3.3174e-05	6363/5880/1236/972/3071/6366/6375/101/391/64127/4354/399/4615/2529	14
BP	GO:0002064	epithelial cell development	40/1607	220/18723	4.30084e-06	4.76704e-05	3.34323e-05	26051/639/64919/7124/4647/83605/2889/196383/8419/4615/3553/3572/7852/5080/23236/2195/9475/59/57619/652/6662/57669/153562/6496/579/631/6382/7422/7477/57111/2317/7082/10413/23022/5357/26154/84189/7414/79977/9076	40
BP	GO:0032481	positive regulation of type I interferon production	17/1607	58/18723	4.48363e-06	4.95997e-05	3.47853e-05	3659/6772/9636/3665/79132/64135/4939/5336/6850/26191/4938/4321/23586/3663/3661/4615/3320	17
BP	GO:0002691	regulation of cellular extravasation	13/1607	36/18723	4.59776e-06	5.07632e-05	3.56013e-05	6366/729230/101/5734/3676/11035/6387/6401/6403/961/6370/2529/23236	13
BP	GO:0033006	regulation of mast cell activation involved in immune response	12/1607	31/18723	4.61087e-06	5.0809e-05	3.56335e-05	5880/2268/8832/640/6850/3965/201294/4067/11314/3566/3162/5169	12
BP	GO:0051235	maintenance of location	53/1607	327/18723	4.87492e-06	5.36146e-05	3.76011e-05	4283/6363/3627/930/1236/6373/11151/3932/5788/5552/255231/718/2185/6366/356/5777/920/348/54923/1535/6279/5336/7124/10062/6375/4067/9641/5031/8605/6280/6672/5371/4792/54832/4790/6546/10938/825/9619/6376/1729/3553/19/29899/4232/23353/3685/540/1040/2201/11015/8733/6713	53
BP	GO:0031334	positive regulation of protein-containing complex assembly	42/1607	237/18723	4.91192e-06	5.39171e-05	3.78133e-05	10563/115362/1236/11151/5341/3458/9535/8115/3936/8631/7454/3071/9636/2185/6366/5336/6850/7124/29108/51466/274/9873/64581/4312/10095/89848/4615/10788/19/4314/51199/10458/638/4137/3320/7422/51673/21/55971/10787/8976/100506658	42
BP	GO:0032816	positive regulation of natural killer cell activation	10/1607	22/18723	5.2083e-06	5.706e-05	4.00174e-05	3134/3133/7305/3600/3601/10125/9760/51561/558/3592	10
BP	GO:0032418	lysosome localization	20/1607	77/18723	5.23314e-06	5.72217e-05	4.01308e-05	5880/5730/5293/27040/7462/695/2268/8832/640/6850/3965/10125/201294/4067/11314/3566/5729/116449/3162/3799	20
BP	GO:0000302	response to reactive oxygen species	40/1607	222/18723	5.40559e-06	5.87627e-05	4.12116e-05	6772/10068/653361/8807/2185/4318/7128/695/348/6648/2534/2113/2643/100/1545/7351/11035/10628/6546/140885/558/10365/3162/23064/2308/4217/596/4151/10891/10935/4137/6382/7168/1956/8754/7001/2861/664/10276/1410	40
BP	GO:0002467	germinal center formation	8/1607	14/18723	5.42584e-06	5.87627e-05	4.12116e-05	10563/10673/7128/89857/201294/100/4791/4208	8
BP	GO:0002517	T cell tolerance induction	8/1607	14/18723	5.42584e-06	5.87627e-05	4.12116e-05	29851/916/3135/11006/3106/3559/7048/10288	8
BP	GO:0043374	CD8-positive, alpha-beta T cell differentiation	8/1607	14/18723	5.42584e-06	5.87627e-05	4.12116e-05	3659/8320/3071/11006/864/8651/9760/596	8
BP	GO:0045059	positive thymic T cell selection	8/1607	14/18723	5.42584e-06	5.87627e-05	4.12116e-05	915/917/7535/916/1794/972/5788/9760	8
BP	GO:0030041	actin filament polymerization	36/1607	191/18723	5.51262e-06	5.95888e-05	4.17909e-05	1236/11151/3059/9535/7454/9051/3071/26999/2185/6366/199/3717/29108/51466/57580/274/9873/10095/9050/1729/89848/10788/822/85464/50853/23406/120/10458/23189/55971/10787/8976/80206/163782/23242/2006	36
BP	GO:0002283	neutrophil activation involved in immune response	9/1607	18/18723	5.87727e-06	6.32894e-05	4.43862e-05	3689/2207/7305/6688/6850/1776/84106/4615/306	9
BP	GO:0006957	complement activation, alternative pathway	9/1607	18/18723	5.87727e-06	6.32894e-05	4.43862e-05	629/1380/718/5199/11326/1378/1675/730/3075	9
BP	GO:0032703	negative regulation of interleukin-2 production	11/1607	27/18723	6.43397e-06	6.9153e-05	4.84985e-05	3902/2633/5788/7805/11006/7128/6375/11326/1378/64127/9455	11
BP	GO:1903556	negative regulation of tumor necrosis factor superfamily cytokine production	20/1607	78/18723	6.47543e-06	6.9467e-05	4.87187e-05	6504/7128/5777/5004/3965/29126/26191/945/54/50856/10859/23208/64127/197358/140885/6376/558/23547/409/54206	20
BP	GO:0019835	cytolysis	12/1607	32/18723	6.80252e-06	7.27012e-05	5.09869e-05	3002/3001/2999/4069/5551/8542/3004/5320/100507436/1378/730/55876	12
BP	GO:0050850	positive regulation of calcium-mediated signaling	12/1607	32/18723	6.80252e-06	7.27012e-05	5.09869e-05	50852/7535/916/6351/920/5026/5336/6850/7124/100/64581/1012	12
BP	GO:1901222	regulation of NIK/NF-kappaB signaling	25/1607	112/18723	7.19408e-06	7.67414e-05	5.38204e-05	6363/939/3430/942/7805/6688/54923/3965/7124/9770/8809/26191/8740/114548/4792/51561/64127/5610/197358/9111/10616/3553/1956/7105/351	25
BP	GO:2001056	positive regulation of cysteine-type endopeptidase activity	30/1607	148/18723	7.36663e-06	7.84346e-05	5.50079e-05	9447/3932/7805/834/26999/356/3428/6279/6850/3965/7124/3717/489/29108/1512/2534/5023/8743/6280/64581/22861/114548/5371/5641/355/4217/4137/57539/444/64065	30
BP	GO:0045060	negative thymic T cell selection	7/1607	11/18723	8.20356e-06	8.70191e-05	6.10284e-05	1236/7535/916/1794/972/5788/940	7
BP	GO:0046643	regulation of gamma-delta T cell activation	7/1607	11/18723	8.20356e-06	8.70191e-05	6.10284e-05	5788/3071/6850/10859/51176/64127/6932	7
BP	GO:1903306	negative regulation of regulated secretory pathway	10/1607	23/18723	8.50578e-06	9.00565e-05	6.31586e-05	3134/3071/6688/729230/8832/3965/11314/2213/2771/3162	10
BP	GO:0006979	response to oxidative stress	66/1607	446/18723	8.62272e-06	9.11247e-05	6.39077e-05	952/6772/10068/653361/8807/240/2185/4318/7128/199/695/348/6648/3717/2534/2113/2643/100/1545/7351/11035/5371/26034/10628/6546/79899/140885/2878/558/10365/51435/3162/23064/2308/4314/221/4217/596/55290/83959/4151/10891/10935/4137/57465/8309/6382/253827/7168/2706/5743/7837/1956/8754/137902/7001/5445/1827/2861/1499/664/10276/4257/10202/351/1410	66
BP	GO:0097553	calcium ion transmembrane import into cytosol	29/1607	142/18723	8.92706e-06	9.41656e-05	6.60404e-05	4283/6363/3627/930/1236/6373/11151/3932/5788/255231/2185/6366/356/5777/54923/1535/51393/5336/6375/2534/5023/4067/5031/10268/6546/825/6376/1729/55503	29
BP	GO:1905517	macrophage migration	16/1607	55/18723	9.48273e-06	9.98414e-05	7.00209e-05	6352/6504/255231/2185/26228/6347/729230/1436/1240/131450/5919/6376/1435/1907/7057/928	16
BP	GO:0002675	positive regulation of acute inflammatory response	11/1607	28/18723	9.77651e-06	0.000102744	7.20565e-05	1236/3133/718/241/695/7124/101/5008/3553/3572/5743	11
BP	GO:0006801	superoxide metabolic process	19/1607	74/18723	1.07236e-05	0.000112489	7.88911e-05	653361/1536/3689/4689/7305/1535/6850/6648/54/57580/2643/64581/84329/2771/83943/4137/1956/7001/5446	19
BP	GO:0042976	activation of Janus kinase activity	8/1607	15/18723	1.07492e-05	0.000112549	7.8933e-05	6352/2185/8651/3717/11314/51561/3570/5618	8
BP	GO:1903305	regulation of regulated secretory pathway	28/1607	136/18723	1.07959e-05	0.00011276	7.90808e-05	5880/5579/3134/3689/3071/6688/2268/729230/8832/640/6850/3965/201294/5023/4067/64780/11314/3566/84106/23208/2213/2771/3162/5873/9581/55503/1138/10675	28
BP	GO:0042554	superoxide anion generation	14/1607	44/18723	1.08686e-05	0.00011276	7.90808e-05	653361/1536/3689/4689/7305/1535/6850/54/64581/84329/2771/4137/1956/5446	14
BP	GO:0045124	regulation of bone resorption	14/1607	44/18723	1.08686e-05	0.00011276	7.90808e-05	952/3635/7128/6850/1436/101/338773/1445/57817/5027/1956/53832/760/6696	14
BP	GO:0046006	regulation of activated T cell proliferation	14/1607	44/18723	1.08686e-05	0.00011276	7.90808e-05	6504/11006/3594/3965/29126/29108/3559/80380/56253/11035/51561/10385/126259/3485	14
BP	GO:0060711	labyrinthine layer development	14/1607	44/18723	1.08686e-05	0.00011276	7.90808e-05	51176/84870/9021/22846/3516/2263/23462/10049/7477/23493/3280/6692/79977/58495	14
BP	GO:2001236	regulation of extrinsic apoptotic signaling pathway	30/1607	151/18723	1.11733e-05	0.000115709	8.11494e-05	5788/7128/7124/147138/29108/2534/7185/81618/6789/2537/8743/6672/5371/3574/10616/6376/7186/3162/3553/596/51330/652/3685/10413/7001/7057/55179/57630/658/1280	30
BP	GO:0010810	regulation of cell-substrate adhesion	39/1607	221/18723	1.1686e-05	0.000120623	8.45956e-05	5880/1236/2633/9806/916/8631/2185/6366/25975/3717/201294/57580/6789/4321/59339/6370/6376/1435/5800/596/1605/6385/9475/81848/57669/3728/10675/7422/2824/23189/5764/7057/7414/10085/10631/8324/1012/255743/6695	39
BP	GO:0110053	regulation of actin filament organization	46/1607	278/18723	1.16903e-05	0.000120623	8.45956e-05	1236/11151/5341/3059/9535/7454/3071/26999/2185/6366/29108/51466/57580/274/5734/9873/23616/6387/961/5345/10095/6376/89848/1902/10788/822/85464/50853/23406/116985/120/6385/9475/7984/10458/123016/7082/7168/23189/55971/10787/8976/80206/11034/163782/2006	46
BP	GO:0001890	placenta development	29/1607	144/18723	1.18484e-05	0.000122032	8.55839e-05	8320/639/6789/100/51176/8728/84870/9021/1594/22846/3516/2263/10935/23462/10049/7477/23493/51673/2706/3280/5764/6692/5743/3294/79977/58495/55224/3856/6696	29
BP	GO:0046209	nitric oxide metabolic process	20/1607	81/18723	1.19596e-05	0.000122954	8.62305e-05	3458/2185/199/7124/3717/54/2643/1545/64581/961/140885/113277/10365/3553/9475/6697/3320/23576/57539/5743	20
BP	GO:0048608	reproductive structure development	63/1607	424/18723	1.2047e-05	0.000123629	8.67036e-05	8320/718/5777/639/497189/6789/100/9985/8743/51176/55840/8728/54997/10409/1396/84870/9021/1594/558/5176/5660/22846/3516/409/64220/596/83943/10265/22836/8531/652/2263/6662/10765/638/10935/23462/10272/10049/6382/7422/7477/23493/51673/2706/3280/7022/5764/6692/5743/3294/55366/79977/58495/1499/7042/55224/3856/130497/658/4257/6696/5268	63
BP	GO:0050678	regulation of epithelial cell proliferation	58/1607	381/18723	1.27679e-05	0.00013079	9.17261e-05	6772/26051/5293/240/864/7128/348/6347/1535/64919/7124/6776/4321/55840/3676/567/6387/151306/64127/197358/25865/3592/4208/5176/22846/3162/7494/5080/91862/5828/3164/652/2263/6662/441478/10765/1028/135228/7422/10413/3280/27152/5764/1956/8862/7057/858/9076/57152/1749/8324/58495/1499/7042/1012/54206/130497/5268	58
BP	GO:0034121	regulation of toll-like receptor signaling pathway	19/1607	75/18723	1.3218e-05	0.000135157	9.47884e-05	3659/3430/115352/3665/330/7128/1535/3662/26191/10062/91543/4067/11314/57590/64127/23547/7096/409/55366	19
BP	GO:0001779	natural killer cell differentiation	10/1607	24/18723	1.34604e-05	0.000137388	9.63534e-05	257101/6504/5788/5293/3600/639/3601/10125/9760/558	10
BP	GO:0043588	skin development	44/1607	263/18723	1.35424e-05	0.000137977	9.67662e-05	4050/64919/7124/6789/5583/80326/10628/7357/1594/3516/596/23254/5080/9475/84518/4038/2263/6662/3728/135228/55504/2317/10413/23022/5493/27152/1956/26154/55366/8754/79977/29841/9076/2118/58495/1499/7042/1832/3664/54206/7021/3868/25818/25928	44
BP	GO:0010522	regulation of calcium ion transport into cytosol	23/1607	102/18723	1.38338e-05	0.000140693	9.86711e-05	4283/3627/930/6373/11151/2185/5777/5026/54923/1535/6375/2534/5023/4067/5031/10268/5371/6546/825/6376/1729/5027/596	23
BP	GO:2001057	reactive nitrogen species metabolic process	20/1607	82/18723	1.45552e-05	0.000147766	0.000103631	3458/2185/199/7124/3717/54/2643/1545/64581/961/140885/113277/10365/3553/9475/6697/3320/23576/57539/5743	20
BP	GO:0061458	reproductive system development	63/1607	427/18723	1.50753e-05	0.000152772	0.000107143	8320/718/5777/639/497189/6789/100/9985/8743/51176/55840/8728/54997/10409/1396/84870/9021/1594/558/5176/5660/22846/3516/409/64220/596/83943/10265/22836/8531/652/2263/6662/10765/638/10935/23462/10272/10049/6382/7422/7477/23493/51673/2706/3280/7022/5764/6692/5743/3294/55366/79977/58495/1499/7042/55224/3856/130497/658/4257/6696/5268	63
BP	GO:0042542	response to hydrogen peroxide	29/1607	146/18723	1.56177e-05	0.000157986	0.000110799	6772/10068/8807/2185/7128/6648/2534/2113/100/1545/11035/10628/6546/140885/558/10365/3162/23064/2308/4217/596/4151/10935/6382/8754/2861/664/10276/1410	29
BP	GO:0006809	nitric oxide biosynthetic process	19/1607	76/18723	1.62205e-05	0.000163502	0.000114667	3458/2185/199/7124/3717/54/2643/1545/64581/961/140885/10365/3553/9475/6697/3320/23576/57539/5743	19
BP	GO:0032720	negative regulation of tumor necrosis factor production	19/1607	76/18723	1.62205e-05	0.000163502	0.000114667	6504/7128/5777/5004/3965/26191/945/54/50856/10859/23208/64127/197358/140885/6376/558/23547/409/54206	19
BP	GO:0050673	epithelial cell proliferation	64/1607	437/18723	1.6391e-05	0.000164927	0.000115667	6772/26051/5293/240/864/7128/348/6347/1535/64919/7124/6776/4321/55840/3676/1992/567/6387/151306/64127/197358/25865/3592/4208/6195/5176/22846/3162/7494/5080/91862/5828/3164/652/2263/6662/441478/10765/1028/135228/7422/10413/3280/27152/5764/1956/8862/55366/7057/858/195814/9076/57152/1749/8324/58495/1499/7042/3664/1012/54206/130497/26298/5268	64
BP	GO:0030216	keratinocyte differentiation	28/1607	139/18723	1.65635e-05	0.000166368	0.000116678	64919/6789/5583/10628/7357/1594/3516/23254/5080/9475/84518/135228/2317/10413/23022/5493/27152/26154/8754/79977/29841/2118/58495/1832/3664/54206/3868/25818	28
BP	GO:0010543	regulation of platelet activation	13/1607	40/18723	1.72838e-05	0.000172991	0.000121322	5341/2207/348/640/6850/3717/4067/7294/10019/6403/5588/3572/928	13
BP	GO:0030501	positive regulation of bone mineralization	13/1607	40/18723	1.72838e-05	0.000172991	0.000121322	9636/240/338773/6546/4208/5027/7020/652/2824/5764/2201/130497/658	13
BP	GO:0032930	positive regulation of superoxide anion generation	9/1607	20/18723	1.73255e-05	0.000173103	0.000121401	3689/7305/1535/6850/64581/84329/2771/4137/1956	9
BP	GO:0060537	muscle tissue development	60/1607	403/18723	1.8129e-05	0.000180169	0.000126356	10791/51176/7832/4061/7048/3792/6546/23764/3344/115701/4208/57817/5292/51676/9242/3516/409/64220/596/140465/3776/79191/27101/8531/10529/3164/652/10891/2263/6662/23462/9686/65009/8819/7422/4638/2317/23493/7168/10413/2817/2274/84466/858/3688/80206/1827/4015/92737/8324/1499/7042/10848/1832/1525/1829/130497/5318/1301/2006	60
BP	GO:0002664	regulation of T cell tolerance induction	7/1607	12/18723	1.82232e-05	0.000180169	0.000126356	916/3135/11006/3106/3559/7048/10288	7
BP	GO:0002863	positive regulation of inflammatory response to antigenic stimulus	7/1607	12/18723	1.82232e-05	0.000180169	0.000126356	1236/4049/3133/718/695/7124/940	7
BP	GO:0032823	regulation of natural killer cell differentiation	7/1607	12/18723	1.82232e-05	0.000180169	0.000126356	257101/3600/639/3601/10125/9760/558	7
BP	GO:1902563	regulation of neutrophil activation	7/1607	12/18723	1.82232e-05	0.000180169	0.000126356	3689/6688/6850/11314/5320/84106/2213	7
BP	GO:2000508	regulation of dendritic cell chemotaxis	7/1607	12/18723	1.82232e-05	0.000180169	0.000126356	1236/6504/6366/6688/1235/3965/3592	7
BP	GO:0045670	regulation of osteoclast differentiation	17/1607	64/18723	1.90685e-05	0.000187871	0.000131758	3458/11006/3635/7305/7124/9770/11025/10859/1230/51561/814/8111/1435/10272/10234/1499/760	17
BP	GO:0080164	regulation of nitric oxide metabolic process	17/1607	64/18723	1.90685e-05	0.000187871	0.000131758	3458/2185/199/7124/3717/54/64581/961/140885/113277/10365/3553/9475/3320/23576/57539/5743	17
BP	GO:0070167	regulation of biomineral tissue development	22/1607	97/18723	1.91711e-05	0.000188555	0.000132238	5552/9636/240/2185/1230/338773/6546/1594/4208/5027/9475/7020/652/6662/23462/23493/2824/5764/2201/130497/658/4256	22
BP	GO:0002830	positive regulation of type 2 immune response	8/1607	16/18723	1.98773e-05	0.000194154	0.000136165	972/942/6375/91543/3566/114548/64127/7292	8
BP	GO:0051770	positive regulation of nitric-oxide synthase biosynthetic process	8/1607	16/18723	1.98773e-05	0.000194154	0.000136165	6772/3458/6347/3717/2208/90865/64127/10135	8
BP	GO:0071639	positive regulation of monocyte chemotactic protein-1 production	8/1607	16/18723	1.98773e-05	0.000194154	0.000136165	255231/8832/6850/3965/4938/64581/64127/3553	8
BP	GO:1903236	regulation of leukocyte tethering or rolling	8/1607	16/18723	1.98773e-05	0.000194154	0.000136165	6366/729230/3676/6387/6401/6403/6370/2529	8
BP	GO:1901623	regulation of lymphocyte chemotaxis	10/1607	25/18723	2.07108e-05	0.000201948	0.000141631	10563/6352/3627/6351/2185/6366/6347/729230/6375/6354	10
BP	GO:0043304	regulation of mast cell degranulation	11/1607	30/18723	2.1171e-05	0.000206081	0.000144529	5880/2268/8832/640/6850/3965/201294/4067/11314/3566/3162	11
BP	GO:0006970	response to osmotic stress	20/1607	84/18723	2.13132e-05	0.00020711	0.000145251	2185/92241/7124/5243/5971/825/2326/91862/83959/8531/6513/80131/4638/5743/1956/9076/80303/54206/362/6558	20
BP	GO:0051056	regulation of small GTPase mediated signal transduction	48/1607	302/18723	2.26709e-05	0.000219927	0.00015424	64926/64333/286530/1794/9938/221472/81704/257106/89846/7409/348/393/50619/7052/397/117289/2203/10125/57580/6494/56990/51291/50650/23616/54509/9267/22898/9138/1435/1902/23550/19/116985/1124/54869/84253/7984/9265/81848/51196/3685/23362/23189/25791/3688/7042/9743/10276	48
BP	GO:0030500	regulation of bone mineralization	19/1607	78/18723	2.41172e-05	0.000233558	0.000163799	5552/9636/240/2185/1230/338773/6546/1594/4208/5027/7020/652/6662/2824/5764/2201/130497/658/4256	19
BP	GO:0008064	regulation of actin polymerization or depolymerization	34/1607	188/18723	2.45672e-05	0.000237511	0.000166572	1236/11151/5341/3059/9535/7454/3071/26999/2185/6366/29108/51466/57580/274/9873/23616/6387/10095/89848/10788/822/85464/50853/23406/120/10458/23189/55971/10787/8976/80206/11034/163782/2006	34
BP	GO:0045581	negative regulation of T cell differentiation	14/1607	47/18723	2.52768e-05	0.000243955	0.000171091	3902/3659/1493/10875/972/11006/864/8651/3566/7292/3718/652/441478/7001	14
BP	GO:0110149	regulation of biomineralization	22/1607	99/18723	2.69007e-05	0.000259188	0.000181774	5552/9636/240/2185/1230/338773/6546/1594/4208/5027/9475/7020/652/6662/23462/23493/2824/5764/2201/130497/658/4256	22
BP	GO:0090322	regulation of superoxide metabolic process	12/1607	36/18723	2.72734e-05	0.000262333	0.00018398	3689/7305/1535/6850/54/2643/64581/84329/2771/4137/1956/5446	12
BP	GO:0030832	regulation of actin filament length	34/1607	189/18723	2.75302e-05	0.000264355	0.000185398	1236/11151/5341/3059/9535/7454/3071/26999/2185/6366/29108/51466/57580/274/9873/23616/6387/10095/89848/10788/822/85464/50853/23406/120/10458/23189/55971/10787/8976/80206/11034/163782/2006	34
BP	GO:2001233	regulation of apoptotic signaling pathway	54/1607	356/18723	2.77694e-05	0.000266201	0.000186693	3932/972/5788/1075/4318/7128/6279/7124/147138/6648/29108/1512/2534/7185/81618/6789/2537/8743/6280/11035/6672/5371/6387/79156/3574/2771/10616/6376/7186/9709/3162/3553/355/7494/409/596/51330/8531/652/138065/28978/3685/83787/10413/5743/7001/7057/55179/53832/7164/1499/57630/658/1280	54
BP	GO:0090130	tissue migration	55/1607	365/18723	2.83863e-05	0.000271656	0.000190519	10563/3458/9404/5293/2185/4318/958/348/1235/5336/7124/5168/1512/2113/51466/6776/1545/64218/152007/23616/6672/7048/25865/4208/5641/9839/5176/22846/3162/91862/27286/306/9475/59/3164/652/6662/57669/3728/1942/7422/57111/23189/5764/5743/2050/8754/7057/3688/79977/6273/7042/1012/3868/72	55
BP	GO:0001782	B cell homeostasis	11/1607	31/18723	3.02791e-05	0.000289283	0.00020288	10673/972/3071/55619/7128/23495/202309/100/4067/4208/596	11
BP	GO:0051651	maintenance of location in cell	37/1607	214/18723	3.07825e-05	0.000293597	0.000205906	4283/6363/3627/930/1236/6373/11151/3932/5788/5552/255231/2185/6366/356/5777/920/348/54923/1535/6279/5336/6375/4067/5031/6280/6672/5371/54832/6546/825/6376/1729/29899/23353/540/11015/8733	37
BP	GO:2000108	positive regulation of leukocyte apoptotic process	10/1607	26/18723	3.1072e-05	0.000295861	0.000207494	3620/6352/5293/5133/640/3965/29126/4067/101/4208	10
BP	GO:0033003	regulation of mast cell activation	13/1607	42/18723	3.11508e-05	0.000296116	0.000207672	5880/2268/8832/640/6850/3965/10666/201294/4067/11314/3566/3162/5169	13
BP	GO:0106106	cold-induced thermogenesis	28/1607	144/18723	3.26307e-05	0.000309147	0.000216811	51316/23228/3600/729230/51393/6850/8809/3662/10062/3717/1240/7351/3566/216/7253/7852/3516/5565/4237/10891/4883/5618/2628/7422/6319/55366/3480/2104	28
BP	GO:0120161	regulation of cold-induced thermogenesis	28/1607	144/18723	3.26307e-05	0.000309147	0.000216811	51316/23228/3600/729230/51393/6850/8809/3662/10062/3717/1240/7351/3566/216/7253/7852/3516/5565/4237/10891/4883/5618/2628/7422/6319/55366/3480/2104	28
BP	GO:0051208	sequestering of calcium ion	25/1607	122/18723	3.41022e-05	0.00032255	0.000226211	4283/6363/3627/930/1236/6373/11151/3932/5788/255231/2185/6366/356/5777/54923/1535/5336/6375/4067/5031/6546/825/6376/1729/540	25
BP	GO:0045591	positive regulation of regulatory T cell differentiation	8/1607	17/18723	3.4718e-05	0.000327283	0.000229531	3458/3122/3135/11006/8651/3965/1378/10288	8
BP	GO:0090713	immunological memory process	8/1607	17/18723	3.4718e-05	0.000327283	0.000229531	3122/10875/8764/3594/11126/51561/7292/6482	8
BP	GO:0051209	release of sequestered calcium ion into cytosol	24/1607	115/18723	3.55569e-05	0.000334636	0.000234687	4283/6363/3627/930/1236/6373/11151/3932/5788/255231/2185/6366/356/5777/54923/1535/5336/6375/4067/5031/6546/825/6376/1729	24
BP	GO:0033700	phospholipid efflux	7/1607	13/18723	3.6549e-05	0.000342836	0.000240438	341/348/9619/10347/19/21/26154	7
BP	GO:0070486	leukocyte aggregation	7/1607	13/18723	3.6549e-05	0.000342836	0.000240438	5880/7535/10507/6279/6793/6280/3553	7
BP	GO:0045216	cell-cell junction organization	35/1607	200/18723	3.84861e-05	0.00036041	0.000252763	7124/1436/5583/151306/1445/83605/23136/3553/5800/91862/79191/9475/7368/3728/153562/7422/7082/2706/8777/5317/7414/79977/29841/9076/1828/64065/1499/7042/1832/9071/1525/100506658/1829/5318/928	35
BP	GO:0010811	positive regulation of cell-substrate adhesion	25/1607	123/18723	3.93648e-05	0.000368032	0.000258109	1236/9806/916/8631/2185/6366/25975/3717/201294/57580/6789/59339/6370/6376/1435/1605/6385/57669/3728/10675/7422/5764/10085/1012/255743	25
BP	GO:0007160	cell-matrix adhesion	39/1607	233/18723	4.04124e-05	0.000377205	0.000264542	1236/3695/7412/916/83706/8631/3689/64098/2185/6366/4321/59339/3676/6370/6376/6614/1435/596/51754/1605/6385/9475/57669/8910/3728/3685/22801/7422/2824/3693/8754/7057/7414/3688/8515/10631/1499/1012/255743	39
BP	GO:0051283	negative regulation of sequestering of calcium ion	24/1607	116/18723	4.12375e-05	0.000384274	0.0002695	4283/6363/3627/930/1236/6373/11151/3932/5788/255231/2185/6366/356/5777/54923/1535/5336/6375/4067/5031/6546/825/6376/1729	24
BP	GO:0045620	negative regulation of lymphocyte differentiation	15/1607	55/18723	4.16509e-05	0.00038749	0.000271755	3902/3659/1493/10875/972/11006/864/8651/3566/1378/7292/3718/652/441478/7001	15
BP	GO:0043405	regulation of MAP kinase activity	32/1607	177/18723	4.23218e-05	0.000392834	0.000275503	6363/221472/2185/5777/958/348/54923/6850/7124/26191/10125/4067/101/11314/51755/2322/10019/64127/1445/7186/23533/3553/5871/4217/7984/81848/652/7422/1956/8754/7057/7164	32
BP	GO:0045778	positive regulation of ossification	14/1607	49/18723	4.2433e-05	0.000392834	0.000275503	9636/240/338773/6546/4208/5027/7020/652/2824/5764/2201/7042/130497/658	14
BP	GO:1904894	positive regulation of receptor signaling pathway via STAT	14/1607	49/18723	4.2433e-05	0.000392834	0.000275503	6352/3575/3587/2185/8651/7124/3717/1545/11314/51561/51379/3570/5618/3280	14
BP	GO:0050860	negative regulation of T cell receptor signaling pathway	9/1607	22/18723	4.37979e-05	0.00040481	0.000283902	2633/79037/53347/7805/11006/84174/5777/26191/11126	9
BP	GO:0030856	regulation of epithelial cell differentiation	29/1607	154/18723	4.41848e-05	0.000407722	0.000285944	6772/3458/4318/7124/5583/23764/1594/3553/5080/23236/9475/200734/652/6662/135228/7422/23493/10413/3280/26154/7414/79977/29841/2118/58495/54845/1499/54206/130497	29
BP	GO:0002719	negative regulation of cytokine production involved in immune response	10/1607	27/18723	4.55649e-05	0.000419774	0.000294397	3134/6504/684/11006/7124/6375/10859/3718/3162/7042	10
BP	GO:0051051	negative regulation of transport	66/1607	470/18723	4.64425e-05	0.000427165	0.00029958	5579/11151/50852/3134/972/684/341/3071/7133/2185/4318/6688/348/729230/8832/497189/91319/3965/7124/10062/945/91543/100/274/10859/7351/11314/6672/23208/79651/2213/1445/3792/4790/961/2771/10288/140885/3592/338440/57817/10347/3162/5008/3553/596/9531/784/54602/64285/91404/8660/23327/3685/6690/7447/10874/10079/4828/2824/5743/7057/10434/130497/2065/1410	66
BP	GO:0017157	regulation of exocytosis	35/1607	202/18723	4.76066e-05	0.000437164	0.000306593	5880/5579/3458/3134/3689/3071/6688/2268/729230/8832/640/6850/3965/51762/201294/5023/4067/64780/11314/3566/84106/23208/2213/2771/3162/5873/6385/9581/5865/55503/1138/10675/6382/7447/10079	35
BP	GO:0045862	positive regulation of proteolysis	55/1607	372/18723	4.84189e-05	0.000443906	0.000311321	9447/149628/3458/3932/7805/834/26999/7133/1075/2185/356/348/3428/6279/6850/5720/3965/7124/3717/489/29108/1512/2534/5023/8743/4067/101/51667/6280/64581/22861/4155/114548/5371/1378/10318/825/5641/9709/1601/127544/3553/355/4217/9781/9475/4137/1942/57539/1944/444/153769/8754/64065/351	55
BP	GO:0045428	regulation of nitric oxide biosynthetic process	16/1607	62/18723	4.89823e-05	0.000448346	0.000314435	3458/2185/199/7124/3717/54/64581/961/140885/10365/3553/9475/3320/23576/57539/5743	16
BP	GO:0046427	positive regulation of receptor signaling pathway via JAK-STAT	13/1607	44/18723	5.38693e-05	0.000491606	0.000344774	6352/3587/2185/8651/7124/3717/1545/11314/51561/51379/3570/5618/3280	13
BP	GO:0048732	gland development	62/1607	436/18723	5.38818e-05	0.000491606	0.000344774	7128/7052/64919/4939/7124/1436/3717/2113/100/51176/6776/55840/7351/80326/11035/5371/4061/7048/81606/1396/57817/6195/5176/5660/3162/1435/8543/7494/3516/64220/596/1605/5080/652/2263/6662/8660/10765/10272/6496/2049/5618/57539/7422/65985/7477/3280/5764/1956/8862/7001/27122/9076/3321/1499/7042/3664/2030/3875/23242/5268/25928	62
BP	GO:1901224	positive regulation of NIK/NF-kappaB signaling	17/1607	69/18723	5.45961e-05	0.000497324	0.000348784	6363/939/3430/942/7805/3965/7124/8809/8740/51561/64127/5610/9111/10616/3553/1956/351	17
BP	GO:0051282	regulation of sequestering of calcium ion	24/1607	118/18723	5.51026e-05	0.000501134	0.000351456	4283/6363/3627/930/1236/6373/11151/3932/5788/255231/2185/6366/356/5777/54923/1535/5336/6375/4067/5031/6546/825/6376/1729	24
BP	GO:0002643	regulation of tolerance induction	8/1607	18/18723	5.77906e-05	0.000524738	0.00036801	916/3135/11006/3106/29126/3559/7048/10288	8
BP	GO:2000379	positive regulation of reactive oxygen species metabolic process	18/1607	76/18723	5.84587e-05	0.000529957	0.000371671	3689/2185/7305/1535/5336/6850/6648/64581/11035/84329/7048/2771/5873/1182/90527/4137/1956/7057	18
BP	GO:0045920	negative regulation of exocytosis	11/1607	33/18723	5.89359e-05	0.000532582	0.000373511	3134/3071/6688/729230/8832/3965/11314/2213/2771/3162/10079	11
BP	GO:0071353	cellular response to interleukin-4	11/1607	33/18723	5.89359e-05	0.000532582	0.000373511	11151/3561/54625/6375/51176/3566/5371/6932/3718/7494/6175	11
BP	GO:0002524	hypersensitivity	6/1607	10/18723	6.1434e-05	0.000551642	0.000386879	1236/3133/718/695/2213/2529	6
BP	GO:0002765	immune response-inhibiting signal transduction	6/1607	10/18723	6.1434e-05	0.000551642	0.000386879	3135/11006/945/4067/10859/10288	6
BP	GO:0002934	desmosome organization	6/1607	10/18723	6.1434e-05	0.000551642	0.000386879	3728/29841/64065/1832/1829/5318	6
BP	GO:0035747	natural killer cell chemotaxis	6/1607	10/18723	6.1434e-05	0.000551642	0.000386879	6352/6351/5293/6347/6375/6354	6
BP	GO:1990845	adaptive thermogenesis	29/1607	157/18723	6.36442e-05	0.000570586	0.000400164	51316/23228/3600/729230/51393/6850/8809/3662/10062/3717/1240/7351/3566/216/7253/7852/3516/5565/4237/10891/4883/5618/2628/7422/6319/55366/3480/2104/291	29
BP	GO:0032607	interferon-alpha production	10/1607	28/18723	6.54473e-05	0.000583984	0.00040956	6772/3665/64135/4321/197358/9111/23586/3663/23547/3661	10
BP	GO:0032647	regulation of interferon-alpha production	10/1607	28/18723	6.54473e-05	0.000583984	0.00040956	6772/3665/64135/4321/197358/9111/23586/3663/23547/3661	10
BP	GO:0038094	Fc-gamma receptor signaling pathway	10/1607	28/18723	6.54473e-05	0.000583984	0.00040956	64005/5788/2207/7409/2268/6850/2534/4067/2213/961	10
BP	GO:0042742	defense response to bacterium	52/1607	350/18723	6.76221e-05	0.000599126	0.00042018	10563/10578/3500/115361/51316/3575/3394/4069/2634/4049/3105/3133/8764/9636/834/2207/920/6039/2268/1535/4939/6279/6850/7124/4938/29108/5199/54/79792/11126/6280/5320/163351/22861/10133/51561/23208/100507436/64127/6403/5919/23166/6364/55876/3592/57817/3140/4615/3570/3516/306/25818	52
BP	GO:0001771	immunological synapse formation	7/1607	14/18723	6.76722e-05	0.000599126	0.00042018	6363/1236/923/5551/1794/81704/6366	7
BP	GO:0002864	regulation of acute inflammatory response to antigenic stimulus	7/1607	14/18723	6.76722e-05	0.000599126	0.00042018	1236/3133/718/695/26279/2213/2529	7
BP	GO:0045579	positive regulation of B cell differentiation	7/1607	14/18723	6.76722e-05	0.000599126	0.00042018	939/3071/3635/695/6850/3574/7494	7
BP	GO:0048875	chemical homeostasis within a tissue	7/1607	14/18723	6.76722e-05	0.000599126	0.00042018	4938/1512/9476/7422/21/26154/9455	7
BP	GO:0046850	regulation of bone remodeling	14/1607	51/18723	6.90089e-05	0.000610009	0.000427812	952/3635/7128/6850/1436/101/338773/1445/57817/5027/1956/53832/760/6696	14
BP	GO:0010921	regulation of phosphatase activity	19/1607	84/18723	7.22015e-05	0.000637237	0.000446908	5341/3458/5788/3071/115352/10507/7124/3717/945/11314/11035/2771/4208/22870/9475/1827/7042/255743/84152	19
BP	GO:0090132	epithelium migration	53/1607	360/18723	7.38268e-05	0.00065057	0.000456259	10563/3458/9404/5293/2185/4318/958/348/1235/5336/7124/5168/1512/2113/51466/6776/1545/64218/152007/23616/6672/7048/25865/4208/5641/9839/5176/22846/3162/91862/27286/306/9475/3164/652/6662/57669/3728/1942/7422/57111/23189/5764/5743/2050/8754/7057/3688/79977/6273/7042/1012/3868	53
BP	GO:0035590	purinergic nucleotide receptor signaling pathway	11/1607	34/18723	8.04039e-05	0.00070743	0.000496136	286530/53829/5026/5023/100/5031/2771/9934/29909/5027/136	11
BP	GO:0001954	positive regulation of cell-matrix adhesion	15/1607	58/18723	8.14654e-05	0.000713451	0.000500359	1236/916/8631/2185/6366/59339/6370/6376/1435/1605/6385/57669/3728/7422/1012	15
BP	GO:0002763	positive regulation of myeloid leukocyte differentiation	15/1607	58/18723	8.14654e-05	0.000713451	0.000500359	3458/2124/3059/972/7305/920/7124/51176/1230/54997/51561/8111/1435/56998/760	15
BP	GO:0045604	regulation of epidermal cell differentiation	15/1607	58/18723	8.14654e-05	0.000713451	0.000500359	5583/23764/1594/9475/652/135228/23493/3280/26154/79977/29841/2118/58495/54845/54206	15
BP	GO:1904019	epithelial cell apoptotic process	24/1607	121/18723	8.37758e-05	0.000732554	0.000513756	3135/356/7128/958/6347/959/7124/3717/6789/3676/11126/7048/3162/409/4217/1870/10891/6496/10413/7057/3856/6272/3875/51129	24
BP	GO:0002218	activation of innate immune response	14/1607	52/18723	8.70434e-05	0.000759956	0.000532973	9447/149628/3824/2219/7305/3428/5336/6850/29108/2534/4332/4067/64581/3320	14
BP	GO:1904994	regulation of leukocyte adhesion to vascular endothelial cell	12/1607	40/18723	8.81165e-05	0.000768143	0.000538715	3689/240/6366/729230/7124/2113/3676/6387/6401/6403/6370/2529	12
BP	GO:0050871	positive regulation of B cell activation	28/1607	152/18723	8.87355e-05	0.000772353	0.000541668	3500/952/939/54440/10673/972/5788/3071/115352/3635/1880/695/958/84433/7293/6850/940/100/30011/8741/64127/3574/115650/4208/7292/7494/596/8660	28
BP	GO:0002888	positive regulation of myeloid leukocyte mediated immunity	8/1607	19/18723	9.23182e-05	0.000798637	0.000560101	3689/3133/718/7305/6688/695/26228/23586	8
BP	GO:0030050	vesicle transport along actin filament	8/1607	19/18723	9.23182e-05	0.000798637	0.000560101	64005/4542/4647/54874/4642/55930/8976/4646	8
BP	GO:0048245	eosinophil chemotaxis	8/1607	19/18723	9.23182e-05	0.000798637	0.000560101	6352/6355/6357/6351/6366/6347/6376/6354	8
BP	GO:0140131	positive regulation of lymphocyte chemotaxis	8/1607	19/18723	9.23182e-05	0.000798637	0.000560101	10563/6352/6351/2185/6366/729230/6375/6354	8
BP	GO:0016311	dephosphorylation	59/1607	417/18723	9.31739e-05	0.000804812	0.000564432	5341/3458/5778/3932/5788/3071/26051/115352/3635/10507/5777/7124/2203/26191/3717/945/54/132160/11314/5521/11035/1847/249/152926/5533/53/5791/2771/10288/4208/64759/57552/994/27071/5800/22870/85464/596/138639/5784/11099/11072/9475/3632/10217/5723/54545/5789/5475/3613/5803/1827/476/5507/55258/7042/255743/5446/84152	59
BP	GO:0051928	positive regulation of calcium ion transport	24/1607	122/18723	9.59407e-05	0.000827453	0.00058031	4283/6352/3627/930/6373/6351/5026/6347/51393/5336/6375/5023/5031/1230/10268/6387/353514/825/6376/409/5027/784/4638/481	24
BP	GO:0071496	cellular response to external stimulus	48/1607	320/18723	0.000100005	0.000861198	0.000603977	3659/7412/5788/834/199/958/3600/3428/1535/4067/2350/6494/79792/7351/5734/3676/8740/838/5610/4790/1594/9020/558/3162/84446/5292/4615/2308/3553/943/355/7391/7494/4217/596/1605/9531/784/10135/6513/6662/220441/5764/5743/1956/476/10631/664	48
BP	GO:0046777	protein autophosphorylation	37/1607	227/18723	0.000111149	0.000955711	0.000670261	3702/11040/11184/7535/5788/2185/695/2268/6850/1436/9770/3717/2534/6789/4067/6793/9262/23178/9961/51755/11035/2322/7294/5610/1445/25865/814/5292/2869/2263/10040/2049/7422/1956/2050/54206/3480	37
BP	GO:0050830	defense response to Gram-positive bacterium	21/1607	101/18723	0.000113162	0.000971545	0.000681366	115361/3575/4069/2634/4049/3105/3133/8764/6039/2268/7124/29108/54/79792/5320/163351/64127/5919/3592/3140/4615	21
BP	GO:0010631	epithelial cell migration	52/1607	357/18723	0.000113412	0.000972224	0.000681841	10563/3458/9404/5293/2185/4318/958/348/1235/5336/7124/5168/1512/2113/51466/6776/1545/64218/152007/23616/6672/7048/25865/4208/5641/9839/5176/22846/3162/91862/27286/306/9475/3164/652/6662/57669/3728/1942/7422/57111/23189/5764/5743/2050/8754/7057/3688/6273/7042/1012/3868	52
BP	GO:0014706	striated muscle tissue development	55/1607	384/18723	0.000114812	0.000977805	0.000685756	10791/51176/7832/4061/7048/3792/6546/23764/3344/115701/4208/57817/5292/51676/9242/3516/409/596/140465/3776/79191/27101/8531/10529/3164/652/2263/23462/9686/65009/8819/7422/2317/23493/7168/10413/2817/2274/84466/858/3688/80206/1827/4015/92737/8324/1499/7042/10848/1832/1525/1829/5318/1301/2006	55
BP	GO:0071470	cellular response to osmotic stress	12/1607	41/18723	0.000114924	0.000977805	0.000685756	92241/5971/825/83959/8531/6513/80131/4638/5743/80303/54206/362	12
BP	GO:0071634	regulation of transforming growth factor beta production	12/1607	41/18723	0.000114924	0.000977805	0.000685756	7305/3965/6375/10859/5345/6376/3685/8710/5743/55353/7057/7042	12
BP	GO:1904407	positive regulation of nitric oxide metabolic process	12/1607	41/18723	0.000114924	0.000977805	0.000685756	3458/2185/199/7124/3717/64581/113277/10365/3553/3320/23576/5743	12
BP	GO:1905521	regulation of macrophage migration	12/1607	41/18723	0.000114924	0.000977805	0.000685756	6352/6504/2185/26228/1436/1240/131450/5919/6376/1435/7057/928	12
BP	GO:0140374	antiviral innate immune response	7/1607	15/18723	0.00011748	0.000998051	0.000699954	3627/4599/4938/3434/22861/23586/29800	7
BP	GO:0071214	cellular response to abiotic stimulus	49/1607	331/18723	0.000118365	0.00100257	0.000703121	3659/834/4318/894/958/3428/114769/1535/92241/6494/5734/8740/4239/84329/838/5971/1396/4790/7076/4312/9020/825/57817/8111/4615/3553/943/355/4314/1605/83959/9531/8531/10135/6513/6662/80131/4638/10413/5764/5743/1956/476/664/80303/54206/10276/362/1410	49
BP	GO:0104004	cellular response to environmental stimulus	49/1607	331/18723	0.000118365	0.00100257	0.000703121	3659/834/4318/894/958/3428/114769/1535/92241/6494/5734/8740/4239/84329/838/5971/1396/4790/7076/4312/9020/825/57817/8111/4615/3553/943/355/4314/1605/83959/9531/8531/10135/6513/6662/80131/4638/10413/5764/5743/1956/476/664/80303/54206/10276/362/1410	49
BP	GO:0002753	cytoplasmic pattern recognition receptor signaling pathway	15/1607	60/18723	0.000123681	0.00104604	0.000733608	8638/3665/330/7128/51296/79132/64135/26191/55601/4792/64127/23586/3661/6397/7105	15
BP	GO:0001787	natural killer cell proliferation	6/1607	11/18723	0.000125311	0.00105354	0.000738868	6504/3133/3600/26191/2000/51561	6
BP	GO:0002645	positive regulation of tolerance induction	6/1607	11/18723	0.000125311	0.00105354	0.000738868	916/3135/11006/29126/7048/10288	6
BP	GO:0033632	regulation of cell-cell adhesion mediated by integrin	6/1607	11/18723	0.000125311	0.00105354	0.000738868	10563/6352/916/83706/8631/100	6
BP	GO:0051132	NK T cell activation	6/1607	11/18723	0.000125311	0.00105354	0.000738868	64926/3600/11314/2000/51561/3592	6
BP	GO:0051048	negative regulation of secretion	30/1607	171/18723	0.000127378	0.00106933	0.000749945	3134/972/3071/7133/6688/348/729230/8832/497189/3965/10062/91543/100/10859/7351/11314/23208/79651/2213/2771/3592/3162/5008/3553/64285/7447/10874/10079/4828/2065	30
BP	GO:1901653	cellular response to peptide	52/1607	359/18723	0.000130907	0.00109734	0.000769587	51237/5579/6772/7412/1535/8651/26191/3717/51762/2534/5305/4067/837/6776/7351/3676/2213/64127/1445/5919/4790/5588/5791/896/9021/2771/5140/7253/5641/3718/10365/2308/23484/3553/2529/7391/7494/84275/9518/9475/10458/10135/3164/8660/2706/23189/55971/858/54206/3480/760/351	52
BP	GO:0043434	response to peptide hormone	58/1607	414/18723	0.000139444	0.00116717	0.000818563	51237/5579/6772/6775/1536/1535/8651/3717/51762/2534/5305/6773/8743/4067/6776/7351/7832/6387/54832/3087/1445/5919/4790/5588/5791/896/9021/2771/7076/5140/7253/3718/2308/23484/3553/2529/7391/7494/1605/84275/9518/9475/10458/27101/6513/3164/8660/3291/2706/23189/5743/55971/8836/858/54206/3480/760/6272	58
BP	GO:0043409	negative regulation of MAPK cascade	31/1607	180/18723	0.000140786	0.00117667	0.000825224	374403/2633/5788/11006/5777/348/26191/4067/11314/1847/10019/1445/10318/140885/10347/1844/2308/3553/5027/1605/91862/55450/200734/81848/652/57447/1942/55885/153769/54206/3480	31
BP	GO:0030833	regulation of actin filament polymerization	30/1607	172/18723	0.000141859	0.00117902	0.000826871	1236/11151/3059/9535/7454/3071/26999/2185/6366/29108/51466/57580/274/9873/10095/89848/10788/822/85464/50853/23406/120/10458/23189/55971/10787/8976/80206/163782/2006	30
BP	GO:0033622	integrin activation	9/1607	25/18723	0.000141945	0.00117902	0.000826871	10563/51237/5341/83706/8631/5734/6387/6403/6376	9
BP	GO:1904996	positive regulation of leukocyte adhesion to vascular endothelial cell	9/1607	25/18723	0.000141945	0.00117902	0.000826871	3689/240/729230/7124/2113/3676/6401/6403/2529	9
BP	GO:0003159	morphogenesis of an endothelium	8/1607	20/18723	0.000142313	0.00117902	0.000826871	3627/3687/83605/25865/7852/3516/652/1499	8
BP	GO:0034104	negative regulation of tissue remodeling	8/1607	20/18723	0.000142313	0.00117902	0.000826871	952/3635/7128/1471/338773/1445/57817/5027	8
BP	GO:0061154	endothelial tube morphogenesis	8/1607	20/18723	0.000142313	0.00117902	0.000826871	3627/3687/83605/25865/7852/3516/652/1499	8
BP	GO:0030224	monocyte differentiation	11/1607	36/18723	0.000143836	0.00118817	0.000833287	972/3635/3665/920/3428/1436/8111/1435/652/56998/7422	11
BP	GO:0070670	response to interleukin-4	11/1607	36/18723	0.000143836	0.00118817	0.000833287	11151/3561/54625/6375/51176/3566/5371/6932/3718/7494/6175	11
BP	GO:0060562	epithelial tube morphogenesis	48/1607	325/18723	0.000146243	0.00120629	0.000846	3627/5293/3687/7124/1436/1512/6789/51176/1522/5371/7048/83605/25865/4208/83852/1435/51676/84678/8543/7852/3516/596/1605/6385/79191/79600/57619/652/2263/6662/441478/10765/56998/65009/7422/10413/3280/6692/55366/79977/58495/1499/7042/255743/130497/153572/23242/25928	48
BP	GO:0032689	negative regulation of interferon-gamma production	12/1607	42/18723	0.000148434	0.00121905	0.000854944	6504/7805/11006/3965/29126/6375/10859/80380/1378/64127/558/7292	12
BP	GO:0032691	negative regulation of interleukin-1 beta production	12/1607	42/18723	0.000148434	0.00121905	0.000854944	11006/7128/114769/945/54/1992/114548/5371/6376/409/199713/54206	12
BP	GO:1904037	positive regulation of epithelial cell apoptotic process	12/1607	42/18723	0.000148434	0.00121905	0.000854944	3135/356/958/6347/959/3717/3676/11126/409/10891/7057/6272	12
BP	GO:0030865	cortical cytoskeleton organization	15/1607	61/18723	0.000151147	0.00123774	0.000868056	5880/5341/3936/3071/7124/752/54509/391/399/23136/9475/22836/5357/10787/80206	15
BP	GO:0043030	regulation of macrophage activation	15/1607	61/18723	0.000151147	0.00123774	0.000868056	8530/972/5788/1075/26228/8832/10062/3566/90865/11326/23208/2213/6376/57817/7057	15
BP	GO:0071559	response to transforming growth factor beta	40/1607	256/18723	0.000153378	0.00125421	0.000879604	9404/864/6688/6375/2534/203100/8483/80326/5371/7048/4208/9839/1601/409/9518/9475/65997/200734/10891/2263/6662/57669/1028/25805/135228/3693/8754/7057/858/4015/27122/9076/10631/2201/3248/58495/7042/56937/64838/255743	40
BP	GO:0048662	negative regulation of smooth muscle cell proliferation	17/1607	75/18723	0.000165782	0.00135369	0.000949372	3458/7128/199/3600/348/6648/3592/4208/3162/10891/57447/56998/4883/65009/7168/1264/8862	17
BP	GO:0001892	embryonic placenta development	18/1607	82/18723	0.000166434	0.00135706	0.000951732	8320/639/6789/51176/84870/9021/22846/3516/2263/23462/10049/7477/23493/3280/6692/79977/58495/3856	18
BP	GO:0060055	angiogenesis involved in wound healing	10/1607	31/18723	0.000174212	0.00141844	0.000994781	240/7128/7124/2113/6376/7494/7852/1605/7422/6558	10
BP	GO:0016049	cell growth	65/1607	482/18723	0.000175126	0.00142384	0.000998571	952/684/26999/10507/2185/10235/348/393/1535/51393/6279/147138/2203/6494/55840/3676/64218/6280/57699/5371/10439/6387/11054/7048/5588/58191/1594/51379/23136/57817/6195/53335/84678/7852/51199/596/84275/56994/84298/54512/51196/65059/6662/23327/57669/23677/55540/4137/3320/9686/7422/66000/1956/214/7414/3688/10631/1499/7042/10276/23242/6695/351/6696/1410	65
BP	GO:0007409	axonogenesis	58/1607	418/18723	0.000180756	0.00146751	0.0010292	5880/10507/348/393/64919/51393/2534/3676/64218/10439/6387/391/3792/5588/133418/23077/399/84446/10154/5800/51199/596/1605/5080/57549/3799/10458/79600/4038/65059/2263/5364/123016/4137/3320/1942/2049/1945/10381/79006/7422/1944/1949/23022/3918/51062/2050/84189/214/7414/3688/5803/1749/2676/658/23242/351/6696	58
BP	GO:0030225	macrophage differentiation	13/1607	49/18723	0.000181669	0.00146862	0.00102998	3458/3059/714/4318/6688/920/3600/1436/139716/1435/652/7422/351	13
BP	GO:0032692	negative regulation of interleukin-1 production	13/1607	49/18723	0.000181669	0.00146862	0.00102998	11006/7128/114769/945/54/1992/114548/5371/6376/7850/409/199713/54206	13
BP	GO:0070169	positive regulation of biomineral tissue development	13/1607	49/18723	0.000181669	0.00146862	0.00102998	9636/240/338773/6546/4208/5027/7020/652/2824/5764/2201/130497/658	13
BP	GO:0006911	phagocytosis, engulfment	24/1607	127/18723	0.000183616	0.00148054	0.00103834	3500/5880/9938/3689/3071/8685/718/199/26228/5336/2209/9844/11314/23616/51411/391/2213/399/10347/19/1182/51454/84466/7057	24
BP	GO:0032757	positive regulation of interleukin-8 production	15/1607	62/18723	0.000183752	0.00148054	0.00103834	914/972/2219/6850/3965/7124/29108/64581/64127/51744/23586/25865/7096/4615/3553	15
BP	GO:0120162	positive regulation of cold-induced thermogenesis	20/1607	97/18723	0.000183927	0.00148054	0.00103834	51316/729230/51393/6850/3662/3717/1240/7351/3566/7253/7852/5565/4237/10891/5618/2628/7422/6319/3480/2104	20
BP	GO:0043406	positive regulation of MAP kinase activity	22/1607	112/18723	0.000188489	0.00151512	0.00106259	6363/221472/2185/958/6850/7124/10125/101/2322/64127/1445/7186/23533/3553/5871/4217/7984/7422/1956/8754/7057/7164	22
BP	GO:0043029	T cell homeostasis	11/1607	37/18723	0.000188939	0.00151557	0.0010629	11151/3071/27240/3965/3559/10312/8740/11035/3718/355/596	11
BP	GO:0002377	immunoglobulin production	35/1607	216/18723	0.000189079	0.00151557	0.0010629	51237/3117/3112/54440/3122/3108/3111/3113/3119/3115/29802/5788/942/3133/115352/10538/695/958/7293/1235/959/7124/202309/6375/933/940/3566/8741/567/1378/2213/7292/7186/126259/7494	35
BP	GO:0006509	membrane protein ectodomain proteolysis	12/1607	43/18723	0.000189957	0.00151832	0.00106483	3458/7133/348/7124/101/8728/5588/7076/51752/3553/1605/8754	12
BP	GO:0071604	transforming growth factor beta production	12/1607	43/18723	0.000189957	0.00151832	0.00106483	7305/3965/6375/10859/5345/6376/3685/8710/5743/55353/7057/7042	12
BP	GO:0032271	regulation of protein polymerization	37/1607	233/18723	0.000191372	0.00152748	0.00107125	1236/11151/3059/9535/7454/3071/26999/2185/6366/29108/51466/57580/274/9873/10095/89848/10788/822/85464/50853/23406/51199/120/10458/11075/221074/4137/3320/51673/23189/55971/10787/8976/80206/100506658/163782/2006	37
BP	GO:0002827	positive regulation of T-helper 1 type immune response	7/1607	16/18723	0.000193393	0.00153069	0.00107351	6504/3594/729230/8809/6375/51561/3553	7
BP	GO:0002921	negative regulation of humoral immune response	7/1607	16/18723	0.000193393	0.00153069	0.00107351	1380/5777/710/11326/1378/2213/1604	7
BP	GO:0045779	negative regulation of bone resorption	7/1607	16/18723	0.000193393	0.00153069	0.00107351	952/3635/7128/338773/1445/57817/5027	7
BP	GO:0050862	positive regulation of T cell receptor signaling pathway	7/1607	16/18723	0.000193393	0.00153069	0.00107351	1236/50852/3932/84433/10666/100/25865	7
BP	GO:0051044	positive regulation of membrane protein ectodomain proteolysis	7/1607	16/18723	0.000193393	0.00153069	0.00107351	3458/7133/348/7124/101/3553/8754	7
BP	GO:1905153	regulation of membrane invagination	7/1607	16/18723	0.000193393	0.00153069	0.00107351	3071/718/26228/5336/11314/23208/10347	7
BP	GO:1902903	regulation of supramolecular fiber organization	54/1607	383/18723	0.000198171	0.00156633	0.0010985	1236/11151/5341/3059/9535/7454/3071/26999/2185/6366/348/29108/51466/57580/274/5734/9873/23616/6387/961/5345/10095/6376/89848/1902/10788/822/85464/50853/23406/116985/51199/120/6385/9475/7984/10458/11075/221074/123016/4137/7082/7168/23189/55971/10787/8976/80206/11034/100506658/163782/2006/351/1410	54
BP	GO:0002418	immune response to tumor cell	9/1607	26/18723	0.000200643	0.00158151	0.00110915	5551/3105/29126/10666/11126/56253/100507436/3592/3140	9
BP	GO:0001667	ameboidal-type cell migration	64/1607	475/18723	0.00020065	0.00158151	0.00110915	10563/3695/3458/9404/5293/10507/2185/4318/958/348/393/1235/397/5336/7124/5168/1512/2113/51466/6776/1545/3676/64218/152007/23616/6672/5371/7048/6546/79899/25865/7076/4208/5641/9839/5176/22846/3162/6385/91862/27286/306/9475/3164/652/6662/57669/3728/4902/1942/7422/57111/23189/5764/5743/2050/8754/7057/3688/6273/58495/7042/1012/3868	64
BP	GO:1904645	response to amyloid-beta	14/1607	56/18723	0.000206269	0.00162355	0.00113863	7412/4318/2534/837/4321/3676/10268/2213/5641/4314/10135/3480/4322/351	14
BP	GO:0060560	developmental growth involved in morphogenesis	37/1607	234/18723	0.00020892	0.00164213	0.00115166	26999/10507/348/393/51393/3676/64218/57699/10439/6387/7048/53335/1435/7852/51199/84298/65059/652/2263/6662/10765/23327/57669/4137/3320/7422/7477/10413/66000/214/7414/3688/10631/1499/23242/351/6696	37
BP	GO:0030449	regulation of complement activation	8/1607	21/18723	0.000212653	0.00165316	0.0011594	1380/718/710/11326/1378/3553/3075/1604	8
BP	GO:0051767	nitric-oxide synthase biosynthetic process	8/1607	21/18723	0.000212653	0.00165316	0.0011594	6772/3458/6347/3717/2208/90865/64127/10135	8
BP	GO:0051769	regulation of nitric-oxide synthase biosynthetic process	8/1607	21/18723	0.000212653	0.00165316	0.0011594	6772/3458/6347/3717/2208/90865/64127/10135	8
BP	GO:0070269	pyroptosis	8/1607	21/18723	0.000212653	0.00165316	0.0011594	3002/3001/9447/834/837/79792/22861/55876	8
BP	GO:0071605	monocyte chemotactic protein-1 production	8/1607	21/18723	0.000212653	0.00165316	0.0011594	255231/8832/6850/3965/4938/64581/64127/3553	8
BP	GO:0071637	regulation of monocyte chemotactic protein-1 production	8/1607	21/18723	0.000212653	0.00165316	0.0011594	255231/8832/6850/3965/4938/64581/64127/3553	8
BP	GO:0090026	positive regulation of monocyte chemotaxis	8/1607	21/18723	0.000212653	0.00165316	0.0011594	6352/3627/199/729230/7941/1230/6387/5641	8
BP	GO:0099515	actin filament-based transport	8/1607	21/18723	0.000212653	0.00165316	0.0011594	64005/4542/4647/54874/4642/55930/8976/4646	8
BP	GO:1902905	positive regulation of supramolecular fiber organization	34/1607	209/18723	0.000214723	0.00166697	0.00116908	1236/11151/5341/9535/7454/3071/2185/6366/348/29108/51466/274/9873/961/5345/10095/6376/89848/1902/10788/51199/6385/9475/7984/10458/11075/4137/7168/55971/10787/8976/11034/100506658/351	34
BP	GO:0050728	negative regulation of inflammatory response	30/1607	176/18723	0.000215647	0.00167186	0.00117251	8530/5788/240/7133/7128/348/2268/6850/10062/3559/2534/54/100/4067/5734/114548/23208/79651/2213/64127/197358/131450/4790/9021/140885/6376/57817/5176/5169/64838	30
BP	GO:0010324	membrane invagination	26/1607	144/18723	0.000217796	0.00168549	0.00118207	3500/5880/9938/3689/3071/8685/718/199/26228/5336/2209/9844/11314/23616/51411/391/23208/2213/399/10347/19/1182/54874/51454/84466/7057	26
BP	GO:0051495	positive regulation of cytoskeleton organization	36/1607	226/18723	0.000217999	0.00168549	0.00118207	1236/11151/5341/3059/9535/7454/3071/2185/6366/26228/29108/51466/274/9873/961/5345/10095/6376/89848/1902/10788/51199/5027/6385/29899/9475/7984/10458/11075/4137/7168/55971/10787/8976/11034/100506658	36
BP	GO:0002639	positive regulation of immunoglobulin production	13/1607	50/18723	0.000226414	0.00174579	0.00122436	51237/54440/5788/942/3133/958/7293/6375/940/3566/8741/7292/7494	13
BP	GO:0110151	positive regulation of biomineralization	13/1607	50/18723	0.000226414	0.00174579	0.00122436	9636/240/338773/6546/4208/5027/7020/652/2824/5764/2201/130497/658	13
BP	GO:0007163	establishment or maintenance of cell polarity	35/1607	218/18723	0.000226903	0.00174718	0.00122534	6363/5880/1236/917/1794/6351/3071/64098/81704/2185/6366/10312/56253/23616/54509/391/9267/115701/399/84446/5080/2195/29899/9475/378/9265/22836/123016/3320/7477/23189/3280/7465/10486/3688	35
BP	GO:0035821	modulation of process of other organism	21/1607	106/18723	0.000230919	0.0017757	0.00124534	6352/3458/5551/6355/6351/3429/920/348/6850/51176/79792/6280/64581/2208/10318/5027/1605/25833/8819/25827/858	21
BP	GO:0043129	surfactant homeostasis	6/1607	12/18723	0.000232398	0.00177744	0.00124655	4938/1512/9476/7422/21/26154	6
BP	GO:0098911	regulation of ventricular cardiac muscle cell action potential	6/1607	12/18723	0.000232398	0.00177744	0.00124655	274/3728/1832/1824/1829/5318	6
BP	GO:0140289	protein mono-ADP-ribosylation	6/1607	12/18723	0.000232398	0.00177744	0.00124655	54625/83666/84875/64761/165631/79668	6
BP	GO:1905245	regulation of aspartic-type peptidase activity	6/1607	12/18723	0.000232398	0.00177744	0.00124655	274/4067/199713/9475/1942/1944	6
BP	GO:0010743	regulation of macrophage derived foam cell differentiation	10/1607	32/18723	0.000234046	0.00178763	0.0012537	10062/1071/5583/5320/4792/4790/9619/1435/19/3685	10
BP	GO:0032620	interleukin-17 production	12/1607	44/18723	0.00024099	0.00183573	0.00128744	3458/4063/3071/3600/23180/51561/64127/5588/3592/7292/5008/4615	12
BP	GO:0032660	regulation of interleukin-17 production	12/1607	44/18723	0.00024099	0.00183573	0.00128744	3458/4063/3071/3600/23180/51561/64127/5588/3592/7292/5008/4615	12
BP	GO:0010742	macrophage derived foam cell differentiation	11/1607	38/18723	0.000245468	0.00186234	0.0013061	6772/10062/1071/5583/5320/4792/4790/9619/1435/19/3685	11
BP	GO:0048246	macrophage chemotaxis	11/1607	38/18723	0.000245468	0.00186234	0.0013061	6352/6504/2185/26228/6347/1436/1240/5919/1435/1907/7057	11
BP	GO:0090077	foam cell differentiation	11/1607	38/18723	0.000245468	0.00186234	0.0013061	6772/10062/1071/5583/5320/4792/4790/9619/1435/19/3685	11
BP	GO:0034599	cellular response to oxidative stress	43/1607	288/18723	0.000248823	0.00188527	0.00132218	10068/653361/8807/240/4318/7128/199/695/6648/3717/2534/2113/2643/1545/11035/5371/79899/140885/558/10365/3162/23064/2308/4314/221/4217/596/55290/83959/10891/10935/4137/57465/7168/2706/1956/7001/2861/1499/664/10276/4257/10202	43
BP	GO:1901654	response to ketone	32/1607	194/18723	0.000251307	0.00190155	0.0013336	6363/952/1236/11184/1536/6366/1535/10062/5734/5031/54464/54331/10628/7292/10365/5176/2308/9475/5723/65985/114907/10413/2706/5764/1956/7057/9076/10631/7042/54206/768/6696	32
BP	GO:0033619	membrane protein proteolysis	14/1607	57/18723	0.000252086	0.00190491	0.00133596	3458/7133/348/7124/1512/101/8728/5588/7076/9476/51752/3553/1605/8754	14
BP	GO:0042476	odontogenesis	24/1607	130/18723	0.0002652	0.00200134	0.00140359	64919/29887/10312/51176/54757/80326/1441/249/1435/2308/7020/4038/652/2263/6382/7286/64065/1499/7042/760/130497/362/25818/25928	24
BP	GO:0060541	respiratory system development	33/1607	203/18723	0.000267531	0.00201625	0.00141404	7124/1512/3290/100/51176/4321/1522/7048/10409/10365/9242/3516/64220/1605/1978/652/2263/6662/10272/1907/7422/7477/10413/21/3280/5764/1956/26154/79977/4015/1749/1499/54206	33
BP	GO:0043550	regulation of lipid kinase activity	16/1607	71/18723	0.000274298	0.00206451	0.00144788	6363/930/1236/84174/2185/6366/2268/8651/5305/4067/113791/2322/64127/9021/23533/1917	16
BP	GO:0002433	immune response-regulating cell surface receptor signaling pathway involved in phagocytosis	9/1607	27/18723	0.000278182	0.0020827	0.00146064	64005/5788/7409/2268/6850/2534/4067/2213/961	9
BP	GO:0010758	regulation of macrophage chemotaxis	9/1607	27/18723	0.000278182	0.0020827	0.00146064	6352/6504/2185/26228/1436/1240/5919/1435/7057	9
BP	GO:0038096	Fc-gamma receptor signaling pathway involved in phagocytosis	9/1607	27/18723	0.000278182	0.0020827	0.00146064	64005/5788/7409/2268/6850/2534/4067/2213/961	9
BP	GO:0060142	regulation of syncytium formation by plasma membrane fusion	9/1607	27/18723	0.000278182	0.0020827	0.00146064	4283/3627/963/7305/51177/3566/10938/9518/8754	9
BP	GO:0070997	neuron death	51/1607	361/18723	0.000280086	0.00209419	0.0014687	6352/11151/3458/712/3134/3689/7133/2185/356/7305/348/6347/7124/6648/3717/2534/101/7832/1522/22861/2213/131450/6376/558/4208/5641/7186/5176/3162/1435/84678/355/409/4217/596/7020/3632/10135/10891/4137/57465/54532/2632/5803/23321/1499/7042/664/7021/2065/351	51
BP	GO:0045807	positive regulation of endocytosis	20/1607	100/18723	0.000282434	0.00210896	0.00147906	6363/3071/718/6366/26228/348/5336/6850/567/6401/5533/558/10347/1601/409/23327/7422/8862/8976/977	20
BP	GO:0032604	granulocyte macrophage colony-stimulating factor production	7/1607	17/18723	0.000304465	0.00226751	0.00159025	8832/6850/10125/51561/941/23586/3553	7
BP	GO:0032645	regulation of granulocyte macrophage colony-stimulating factor production	7/1607	17/18723	0.000304465	0.00226751	0.00159025	8832/6850/10125/51561/941/23586/3553	7
BP	GO:0002220	innate immune response activating cell surface receptor signaling pathway	8/1607	22/18723	0.000309142	0.00229031	0.00160625	3824/2219/7305/5336/6850/2534/4067/64581	8
BP	GO:0032693	negative regulation of interleukin-10 production	8/1607	22/18723	0.000309142	0.00229031	0.00160625	11006/7305/29126/10859/80380/51561/2213/3718	8
BP	GO:0045624	positive regulation of T-helper cell differentiation	8/1607	22/18723	0.000309142	0.00229031	0.00160625	6363/942/3594/3566/114548/51561/941/7292	8
BP	GO:0060713	labyrinthine layer morphogenesis	8/1607	22/18723	0.000309142	0.00229031	0.00160625	51176/84870/9021/2263/10049/7477/6692/79977	8
BP	GO:0034103	regulation of tissue remodeling	18/1607	86/18723	0.000312208	0.00231001	0.00162006	952/3635/7128/3600/6850/1436/101/1471/338773/51561/1445/57817/5027/9475/1956/53832/760/6696	18
BP	GO:0032728	positive regulation of interferon-beta production	11/1607	39/18723	0.000315633	0.00232626	0.00163146	3659/9636/3665/79132/64135/4939/4938/23586/3663/3661/3320	11
BP	GO:0045622	regulation of T-helper cell differentiation	11/1607	39/18723	0.000315633	0.00232626	0.00163146	6363/3122/942/3594/3662/3566/114548/51561/941/7292/3718	11
BP	GO:2000249	regulation of actin cytoskeleton reorganization	11/1607	39/18723	0.000315633	0.00232626	0.00163146	3059/9535/2185/26228/397/1436/51225/10788/10458/7082/55971	11
BP	GO:0003170	heart valve development	15/1607	65/18723	0.000320619	0.00235688	0.00165293	7133/639/10439/7048/4208/3516/64220/9475/652/6662/23462/1942/23493/7042/2006	15
BP	GO:0045682	regulation of epidermis development	15/1607	65/18723	0.000320619	0.00235688	0.00165293	5583/23764/1594/9475/652/135228/23493/3280/26154/79977/29841/2118/58495/54845/54206	15
BP	GO:0015748	organophosphate ester transport	25/1607	140/18723	0.000339853	0.00249366	0.00174886	341/356/348/1071/5243/1378/961/9619/338440/10347/57198/63910/19/5027/10577/60386/84275/80131/10079/21/1622/26154/85320/291/2030	25
BP	GO:0042063	gliogenesis	44/1607	301/18723	0.000340105	0.00249366	0.00174886	3458/712/4049/7133/2185/1880/26228/6347/729230/6279/7124/274/4067/51176/5583/6280/1445/6376/1435/3553/3572/7852/1605/5080/6662/23353/4137/10675/26022/79006/3280/2817/5764/6692/1464/1956/5803/92737/1499/7042/664/928/2065/351	44
BP	GO:0032535	regulation of cellular component size	53/1607	383/18723	0.000359155	0.00262994	0.00184443	1236/3575/11151/5341/3059/9535/7454/3071/26999/10507/2185/6366/7409/348/393/51393/29108/51466/57580/274/64218/9873/23616/10439/6387/3792/10095/89848/10788/822/85464/50853/23406/5027/120/1182/5865/10458/4137/80131/7422/7477/23189/5357/55971/10787/8976/80206/11034/163782/6558/2006/6696	53
BP	GO:0043551	regulation of phosphatidylinositol 3-kinase activity	14/1607	59/18723	0.000370374	0.00270164	0.00189472	6363/930/1236/84174/2185/6366/2268/8651/4067/113791/2322/64127/9021/23533	14
BP	GO:0050732	negative regulation of peptidyl-tyrosine phosphorylation	14/1607	59/18723	0.000370374	0.00270164	0.00189472	5788/54625/11006/10507/64092/5777/8651/11314/9961/10019/9021/6690/54206/9052	14
BP	GO:0051353	positive regulation of oxidoreductase activity	14/1607	59/18723	0.000370374	0.00270164	0.00189472	3458/2185/348/1535/7124/2643/2208/11035/64127/2771/1594/3553/1907/4883	14
BP	GO:0061028	establishment of endothelial barrier	12/1607	46/18723	0.000378558	0.00275711	0.00193362	26051/7124/2889/4615/3553/23236/9475/153562/7422/7082/7414/9076	12
BP	GO:0010464	regulation of mesenchymal cell proliferation	9/1607	28/18723	0.000378951	0.00275711	0.00193362	6772/7048/652/2263/6662/8660/56998/5764/1499	9
BP	GO:0016525	negative regulation of angiogenesis	26/1607	149/18723	0.000379702	0.00275903	0.00193497	3627/6772/3135/240/356/729230/7124/64218/11126/5371/3087/23166/5140/10365/5176/22846/1870/9475/7058/2969/1944/5764/7057/1499/7042/6558	26
BP	GO:0014015	positive regulation of gliogenesis	15/1607	66/18723	0.000382452	0.00277547	0.00194649	4049/7133/7124/274/4067/5583/3553/3572/7852/1605/3280/5764/6692/1956/5803	15
BP	GO:0001768	establishment of T cell polarity	6/1607	13/18723	0.000400268	0.00288998	0.0020268	6363/1236/1794/81704/6366/56253	6
BP	GO:0010745	negative regulation of macrophage derived foam cell differentiation	6/1607	13/18723	0.000400268	0.00288998	0.0020268	10062/1071/4792/9619/19/3685	6
BP	GO:0051709	regulation of killing of cells of other organism	6/1607	13/18723	0.000400268	0.00288998	0.0020268	3458/5551/6850/64581/2208/5027	6
BP	GO:0070234	positive regulation of T cell apoptotic process	6/1607	13/18723	0.000400268	0.00288998	0.0020268	3620/6352/5133/3965/29126/101	6
BP	GO:0045429	positive regulation of nitric oxide biosynthetic process	11/1607	40/18723	0.000401933	0.00289831	0.00203265	3458/2185/199/7124/3717/64581/10365/3553/3320/23576/5743	11
BP	GO:0010922	positive regulation of phosphatase activity	10/1607	34/18723	0.000405921	0.00291965	0.00204761	5341/3458/5788/115352/3717/945/11314/11035/4208/255743	10
BP	GO:0039528	cytoplasmic pattern recognition receptor signaling pathway in response to virus	10/1607	34/18723	0.000405921	0.00291965	0.00204761	8638/3665/330/79132/64135/55601/23586/3661/6397/7105	10
BP	GO:2001235	positive regulation of apoptotic signaling pathway	23/1607	126/18723	0.000417257	0.00299739	0.00210213	3932/5788/1075/6279/7124/29108/1512/81618/6789/8743/6280/11035/5371/79156/10616/7186/355/51330/138065/7057/53832/7164/658	23
BP	GO:0045936	negative regulation of phosphate metabolic process	59/1607	441/18723	0.000419855	0.00301224	0.00211255	5341/3458/5788/54625/341/3071/26051/11006/10507/64092/7128/5777/26228/348/8651/7124/2203/9770/26191/29108/5305/4067/64780/113791/11314/9961/10019/3087/1445/6546/79899/9021/2771/140885/3553/5800/409/103/5080/55450/9475/200734/81848/10217/652/10891/8660/10935/1028/4137/6690/135228/79007/7042/56937/54206/100506658/9052/84152	59
BP	GO:0045639	positive regulation of myeloid cell differentiation	20/1607	103/18723	0.000424263	0.0030323	0.00212662	6772/3458/2124/3059/972/3071/9636/3635/7305/920/7124/2113/51176/1230/54997/51561/8111/1435/56998/760	20
BP	GO:0046425	regulation of receptor signaling pathway via JAK-STAT	20/1607	103/18723	0.000424263	0.0030323	0.00212662	6352/3458/3587/5788/54625/2185/8651/7124/3717/1545/11314/51561/10019/9021/51379/3718/3570/5789/5618/3280	20
BP	GO:0007009	plasma membrane organization	25/1607	142/18723	0.000424395	0.0030323	0.00212662	5788/356/274/2350/6280/51411/23208/1378/7357/23136/338440/10347/80307/9381/7852/5027/225/54874/10458/55971/8976/858/7042/93099/928	25
BP	GO:0036293	response to decreased oxygen levels	46/1607	322/18723	0.00042479	0.0030323	0.00212662	952/7412/1536/4049/834/2185/114769/1535/6648/2113/100/101/7351/5371/6387/7048/6546/3162/7391/7852/3516/596/3776/1978/784/9475/4151/191/10135/6513/221074/10891/3291/23576/7422/481/5764/5743/7057/10631/7042/664/768/2030/51129/1410	46
BP	GO:0002363	alpha-beta T cell lineage commitment	8/1607	23/18723	0.000438558	0.00311492	0.00218456	4063/10538/3594/3662/9760/51561/3570/596	8
BP	GO:0002758	innate immune response-activating signal transduction	8/1607	23/18723	0.000438558	0.00311492	0.00218456	3824/2219/7305/5336/6850/2534/4067/64581	8
BP	GO:0032740	positive regulation of interleukin-17 production	8/1607	23/18723	0.000438558	0.00311492	0.00218456	4063/3600/23180/51561/64127/5588/5008/4615	8
BP	GO:0043369	CD4-positive or CD8-positive, alpha-beta T cell lineage commitment	8/1607	23/18723	0.000438558	0.00311492	0.00218456	4063/10538/3594/3662/9760/51561/3570/596	8
BP	GO:0010563	negative regulation of phosphorus metabolic process	59/1607	442/18723	0.000445039	0.003157	0.00221407	5341/3458/5788/54625/341/3071/26051/11006/10507/64092/7128/5777/26228/348/8651/7124/2203/9770/26191/29108/5305/4067/64780/113791/11314/9961/10019/3087/1445/6546/79899/9021/2771/140885/3553/5800/409/103/5080/55450/9475/200734/81848/10217/652/10891/8660/10935/1028/4137/6690/135228/79007/7042/56937/54206/100506658/9052/84152	59
BP	GO:0046470	phosphatidylcholine metabolic process	16/1607	74/18723	0.000450914	0.00319468	0.00224049	341/5168/10062/26279/7941/1071/8605/5320/56994/204962/129642/1040/21/1622/2181/126969	16
BP	GO:0070527	platelet aggregation	15/1607	67/18723	0.000454236	0.0032142	0.00225419	5341/83706/5777/640/6850/3717/4067/10019/5588/10077/3572/2811/10398/7414/928	15
BP	GO:0002223	stimulatory C-type lectin receptor signaling pathway	7/1607	18/18723	0.00046144	0.00324495	0.00227575	3824/7305/5336/6850/2534/4067/64581	7
BP	GO:0046851	negative regulation of bone remodeling	7/1607	18/18723	0.00046144	0.00324495	0.00227575	952/3635/7128/338773/1445/57817/5027	7
BP	GO:0072234	metanephric nephron tubule development	7/1607	18/18723	0.00046144	0.00324495	0.00227575	6772/6662/7477/10413/3280/55366/130497	7
BP	GO:1990840	response to lectin	7/1607	18/18723	0.00046144	0.00324495	0.00227575	3824/7305/5336/6850/2534/4067/64581	7
BP	GO:1990858	cellular response to lectin	7/1607	18/18723	0.00046144	0.00324495	0.00227575	3824/7305/5336/6850/2534/4067/64581	7
BP	GO:0097300	programmed necrotic cell death	12/1607	47/18723	0.000469114	0.00329407	0.0023102	834/356/330/7124/11035/197259/10616/7186/3661/355/8531/291	12
BP	GO:2000181	negative regulation of blood vessel morphogenesis	26/1607	151/18723	0.000469586	0.00329407	0.0023102	3627/6772/3135/240/356/729230/7124/64218/11126/5371/3087/23166/5140/10365/5176/22846/1870/9475/7058/2969/1944/5764/7057/1499/7042/6558	26
BP	GO:0051258	protein polymerization	43/1607	297/18723	0.000484915	0.0033974	0.00238267	1236/11151/3059/9535/7454/9051/3071/26999/2185/6366/199/3717/29108/51466/57580/274/9873/10095/9050/1729/89848/10788/822/85464/50853/23406/51199/120/10458/11075/221074/4137/3320/51673/23189/55971/10787/8976/80206/100506658/163782/23242/2006	43
BP	GO:1905314	semi-lunar valve development	11/1607	41/18723	0.000507169	0.00353708	0.00248063	7133/3516/64220/9475/652/6662/23462/1942/23493/7042/2006	11
BP	GO:0002360	T cell lineage commitment	9/1607	29/18723	0.000507969	0.00353708	0.00248063	4063/10538/3594/3662/9760/51561/3574/3570/596	9
BP	GO:0019082	viral protein processing	9/1607	29/18723	0.000507969	0.00353708	0.00248063	83666/84875/6480/27090/6483/4245/6482/11320/10610	9
BP	GO:0060441	epithelial tube branching involved in lung morphogenesis	9/1607	29/18723	0.000507969	0.00353708	0.00248063	7124/1512/1522/1605/652/2263/6662/10413/1499	9
BP	GO:0090025	regulation of monocyte chemotaxis	9/1607	29/18723	0.000507969	0.00353708	0.00248063	6352/3627/199/729230/7941/4067/1230/6387/5641	9
BP	GO:1901343	negative regulation of vasculature development	26/1607	152/18723	0.000521159	0.00362448	0.00254193	3627/6772/3135/240/356/729230/7124/64218/11126/5371/3087/23166/5140/10365/5176/22846/1870/9475/7058/2969/1944/5764/7057/1499/7042/6558	26
BP	GO:0099024	plasma membrane invagination	24/1607	136/18723	0.00052874	0.00367271	0.00257575	3500/5880/9938/3689/3071/8685/718/199/26228/5336/2209/9844/11314/23616/51411/391/2213/399/10347/19/1182/51454/84466/7057	24
BP	GO:0030324	lung development	29/1607	177/18723	0.00053597	0.00371838	0.00260778	7124/1512/3290/100/4321/1522/7048/10365/3516/64220/1605/1978/652/2263/6662/10272/1907/7422/7477/10413/21/3280/5764/1956/26154/79977/4015/1499/54206	29
BP	GO:0048568	embryonic organ development	57/1607	427/18723	0.00055078	0.00381646	0.00267656	8320/639/497189/7124/6789/100/51176/4647/10019/80714/7048/5919/84870/9021/4208/83852/22846/51676/84678/3516/125488/64220/5080/4237/10265/7020/652/2263/6662/23462/1942/6496/579/10049/65009/7422/7477/23493/10413/3280/6692/5357/4646/84189/79977/121227/2201/1749/58495/1499/7042/10848/3856/130497/1301/23242/1280	57
BP	GO:0071375	cellular response to peptide hormone stimulus	42/1607	290/18723	0.000556638	0.00385235	0.00270173	51237/5579/6772/1535/8651/3717/51762/2534/5305/4067/6776/7351/1445/5919/4790/5588/5791/896/9021/2771/5140/7253/3718/2308/23484/3553/2529/7391/7494/84275/9518/9475/10458/3164/8660/2706/23189/55971/858/54206/3480/760	42
BP	GO:0002686	negative regulation of leukocyte migration	12/1607	48/18723	0.000577242	0.00398522	0.00279492	6366/26228/6347/100/5734/11314/6387/131450/6370/3162/23236/8976	12
BP	GO:2001238	positive regulation of extrinsic apoptotic signaling pathway	12/1607	48/18723	0.000577242	0.00398522	0.00279492	5788/7124/29108/81618/6789/8743/5371/10616/7186/51330/7057/658	12
BP	GO:0043280	positive regulation of cysteine-type endopeptidase activity involved in apoptotic process	23/1607	129/18723	0.00058926	0.00406324	0.00284964	3932/7805/834/356/6279/6850/3965/7124/3717/489/29108/1512/5023/8743/6280/64581/22861/114548/5371/355/4217/4137/57539	23
BP	GO:0007517	muscle organ development	46/1607	327/18723	0.000596694	0.00410951	0.00288209	3627/497189/10791/51176/7832/4061/10409/3792/23764/3344/825/4208/51676/9242/7494/3516/64220/596/1605/140465/8531/3164/652/2263/8910/8819/6525/22801/4638/2317/23493/7168/2817/84466/858/1827/4015/92737/1499/7042/1832/5318/1301/6876/2006/1410	46
BP	GO:0002438	acute inflammatory response to antigenic stimulus	8/1607	24/18723	0.000608687	0.0041618	0.00291876	1236/923/3133/718/695/26279/2213/2529	8
BP	GO:0002755	MyD88-dependent toll-like receptor signaling pathway	8/1607	24/18723	0.000608687	0.0041618	0.00291876	3659/3665/695/81793/11314/10318/7096/4615	8
BP	GO:0035458	cellular response to interferon-beta	8/1607	24/18723	0.000608687	0.0041618	0.00291876	3659/9447/6772/149628/3428/4938/4332/10581	8
BP	GO:0038095	Fc-epsilon receptor signaling pathway	8/1607	24/18723	0.000608687	0.0041618	0.00291876	2207/7409/695/5336/6850/4067/5588/23547	8
BP	GO:0051043	regulation of membrane protein ectodomain proteolysis	8/1607	24/18723	0.000608687	0.0041618	0.00291876	3458/7133/348/7124/101/7076/3553/8754	8
BP	GO:2000353	positive regulation of endothelial cell apoptotic process	8/1607	24/18723	0.000608687	0.0041618	0.00291876	3135/356/958/6347/959/3676/11126/7057	8
BP	GO:0046596	regulation of viral entry into host cell	11/1607	42/18723	0.000634462	0.00433282	0.0030387	972/8519/2219/920/3965/6737/10475/4061/10410/10581/8547	11
BP	GO:0051146	striated muscle cell differentiation	41/1607	283/18723	0.000639032	0.00435878	0.00305691	4283/3627/963/51177/3566/338773/3792/6546/10938/115701/825/4208/57817/51676/7494/3516/409/596/79191/9518/27101/85461/10529/652/9643/8538/6382/7422/23493/7168/2274/858/3688/80206/1827/92737/8324/1525/3856/6272/928	41
BP	GO:0010632	regulation of epithelial cell migration	42/1607	292/18723	0.000641708	0.00437178	0.00306602	10563/3458/5293/2185/4318/958/348/1235/5336/7124/5168/1512/2113/51466/6776/64218/152007/23616/6672/7048/25865/4208/5641/5176/22846/3162/91862/27286/306/9475/652/6662/57669/3728/1942/7422/57111/5764/5743/8754/7057/7042	42
BP	GO:1904892	regulation of receptor signaling pathway via STAT	21/1607	114/18723	0.000643531	0.00437894	0.00307105	6352/3575/3458/3587/5788/54625/2185/8651/7124/3717/1545/11314/51561/10019/9021/51379/3718/3570/5789/5618/3280	21
BP	GO:0001767	establishment of lymphocyte polarity	6/1607	14/18723	0.000649715	0.00438846	0.00307772	6363/1236/1794/81704/6366/56253	6
BP	GO:0032688	negative regulation of interferon-beta production	6/1607	14/18723	0.000649715	0.00438846	0.00307772	29108/10859/5971/197358/9111/140885	6
BP	GO:0061043	regulation of vascular wound healing	6/1607	14/18723	0.000649715	0.00438846	0.00307772	240/7128/7124/7494/7852/6558	6
BP	GO:0072540	T-helper 17 cell lineage commitment	6/1607	14/18723	0.000649715	0.00438846	0.00307772	4063/10538/3594/3662/51561/3570	6
BP	GO:0090715	immunological memory formation process	6/1607	14/18723	0.000649715	0.00438846	0.00307772	3122/10875/3594/51561/7292/6482	6
BP	GO:2001140	positive regulation of phospholipid transport	6/1607	14/18723	0.000649715	0.00438846	0.00307772	356/348/1071/10347/21/1622	6
BP	GO:0007043	cell-cell junction assembly	25/1607	146/18723	0.000650343	0.00438846	0.00307772	7124/5583/151306/23136/3553/5800/91862/79191/9475/7368/3728/153562/7082/2706/8777/5317/7414/79977/9076/1828/1499/9071/100506658/5318/928	25
BP	GO:0070482	response to oxygen levels	48/1607	347/18723	0.000670153	0.00450514	0.00315955	952/7412/1536/4049/834/2185/114769/1535/6648/2113/100/101/7351/5371/6387/7048/6546/3162/2308/355/7391/7852/3516/596/3776/1978/784/9475/4151/191/10135/6513/221074/10891/3291/23576/7422/481/5764/5743/7057/10631/7042/664/768/2030/51129/1410	48
BP	GO:0007202	activation of phospholipase C activity	9/1607	30/18723	0.000670906	0.00450514	0.00315955	3702/942/5330/5031/7294/6401/2769/1902/1956	9
BP	GO:0042092	type 2 immune response	10/1607	36/18723	0.000671603	0.00450514	0.00315955	972/942/10538/729230/6375/91543/3566/114548/64127/7292	10
BP	GO:0060338	regulation of type I interferon-mediated signaling pathway	10/1607	36/18723	0.000671603	0.00450514	0.00315955	84166/9636/3665/5777/4938/6773/4321/9641/3661/103	10
BP	GO:0071402	cellular response to lipoprotein particle stimulus	10/1607	36/18723	0.000671603	0.00450514	0.00315955	3689/2207/348/6850/9619/4615/19/3688/1012/928	10
BP	GO:0010759	positive regulation of macrophage chemotaxis	7/1607	19/18723	0.000676761	0.0045237	0.00317257	6352/6504/1436/1240/5919/1435/7057	7
BP	GO:0043031	negative regulation of macrophage activation	7/1607	19/18723	0.000676761	0.0045237	0.00317257	8530/5788/10062/11326/23208/2213/6376	7
BP	GO:1901739	regulation of myoblast fusion	7/1607	19/18723	0.000676761	0.0045237	0.00317257	4283/3627/963/51177/3566/10938/9518	7
BP	GO:0072659	protein localization to plasma membrane	41/1607	284/18723	0.000686396	0.0045827	0.00321395	2633/3458/8631/10791/7124/51225/51762/5583/54997/10268/84106/10133/391/1445/79156/340348/10938/23136/51735/196383/1601/10077/23062/9581/784/5865/3799/9475/123016/3728/92359/27032/481/5357/1956/26154/3688/10434/2181/5318/3875	41
BP	GO:0052372	modulation by symbiont of entry into host	12/1607	49/18723	0.000705536	0.00470496	0.00329969	972/8519/2219/920/3965/6737/10475/4061/10410/10581/8547/3685	12
BP	GO:1903531	negative regulation of secretion by cell	25/1607	147/18723	0.000721044	0.00480273	0.00336826	3134/3071/7133/6688/348/729230/8832/3965/10062/91543/10859/7351/11314/23208/79651/2213/2771/3592/3162/5008/3553/64285/7447/10079/4828	25
BP	GO:0050680	negative regulation of epithelial cell proliferation	27/1607	164/18723	0.000758945	0.00504925	0.00354115	6772/240/864/348/6347/7124/55840/567/197358/3592/4208/5176/22846/5080/91862/5828/652/2263/6662/1028/135228/27152/5764/7057/858/57152/7042	27
BP	GO:0071560	cellular response to transforming growth factor beta stimulus	37/1607	250/18723	0.00076772	0.00510165	0.0035779	9404/6688/6375/2534/203100/8483/80326/5371/7048/4208/9839/1601/409/9518/65997/200734/10891/2263/6662/57669/1028/25805/135228/3693/8754/7057/858/4015/27122/9076/10631/2201/3248/58495/7042/56937/255743	37
BP	GO:0030323	respiratory tube development	29/1607	181/18723	0.000776192	0.00515075	0.00361233	7124/1512/3290/100/4321/1522/7048/10365/3516/64220/1605/1978/652/2263/6662/10272/1907/7422/7477/10413/21/3280/5764/1956/26154/79977/4015/1499/54206	29
BP	GO:0045927	positive regulation of growth	38/1607	259/18723	0.000776923	0.00515075	0.00361233	952/54440/10507/2185/23180/1535/51393/6279/6280/57699/6387/7048/10409/3574/58191/825/4208/57817/6195/5292/1435/84678/7852/3516/596/23236/84275/54512/8531/2263/23327/4137/7422/23493/10413/5357/1956/7042	38
BP	GO:0034142	toll-like receptor 4 signaling pathway	11/1607	43/18723	0.000787261	0.00520712	0.00365186	3430/7128/23643/26191/4938/10062/118788/4067/4792/57590/9111	11
BP	GO:0046636	negative regulation of alpha-beta T cell activation	11/1607	43/18723	0.000787261	0.00520712	0.00365186	8764/864/8651/3965/29126/6375/10859/11314/3566/7292/3718	11
BP	GO:0001865	NK T cell differentiation	5/1607	10/18723	0.000807577	0.0053044	0.00372009	3702/257101/639/9760/7048	5
BP	GO:0009750	response to fructose	5/1607	10/18723	0.000807577	0.0053044	0.00372009	6518/7494/10891/5743/3875	5
BP	GO:0045625	regulation of T-helper 1 cell differentiation	5/1607	10/18723	0.000807577	0.0053044	0.00372009	6363/3566/941/7292/3718	5
BP	GO:0060368	regulation of Fc receptor mediated stimulatory signaling pathway	5/1607	10/18723	0.000807577	0.0053044	0.00372009	5788/10666/4067/1445/961	5
BP	GO:1902959	regulation of aspartic-type endopeptidase activity involved in amyloid precursor protein catabolic process	5/1607	10/18723	0.000807577	0.0053044	0.00372009	274/4067/9475/1942/1944	5
BP	GO:2000425	regulation of apoptotic cell clearance	5/1607	10/18723	0.000807577	0.0053044	0.00372009	718/717/7052/6347/10347	5
BP	GO:0031664	regulation of lipopolysaccharide-mediated signaling pathway	8/1607	25/18723	0.00082833	0.00542814	0.00380687	7128/23643/114769/9450/6376/4064/7001/1604	8
BP	GO:0090330	regulation of platelet aggregation	8/1607	25/18723	0.00082833	0.00542814	0.00380687	640/6850/3717/4067/10019/5588/3572/928	8
BP	GO:0045616	regulation of keratinocyte differentiation	10/1607	37/18723	0.000850367	0.00554694	0.00389019	5583/1594/9475/135228/26154/79977/29841/2118/58495/54206	10
BP	GO:0045730	respiratory burst	10/1607	37/18723	0.000850367	0.00554694	0.00389019	1043/5880/653361/1536/5293/4689/1535/64581/7001/1604	10
BP	GO:0060428	lung epithelium development	10/1607	37/18723	0.000850367	0.00554694	0.00389019	10365/3516/64220/652/2263/6662/7477/10413/79977/54206	10
BP	GO:0090218	positive regulation of lipid kinase activity	10/1607	37/18723	0.000850367	0.00554694	0.00389019	6363/930/1236/2185/6366/2268/4067/2322/64127/1917	10
BP	GO:0060425	lung morphogenesis	12/1607	50/18723	0.000856838	0.00558273	0.00391529	7124/1512/1522/7048/1605/652/2263/6662/7477/10413/79977/1499	12
BP	GO:0001837	epithelial to mesenchymal transition	26/1607	157/18723	0.000860537	0.00559399	0.00392318	8320/80709/51176/152007/10439/84541/6275/7048/1601/3553/3516/1605/9475/200734/652/2263/6662/57669/23462/1942/25805/23493/58495/1499/7042/79755	26
BP	GO:0051017	actin filament bundle assembly	26/1607	157/18723	0.000860537	0.00559399	0.00392318	5341/3936/7454/2185/199/51466/64780/5734/961/5345/6376/1902/116985/6385/9475/7984/10458/123016/7082/7168/83543/3693/5357/55971/800/2006	26
BP	GO:0002828	regulation of type 2 immune response	9/1607	31/18723	0.000874099	0.00567565	0.00398045	972/942/729230/6375/91543/3566/114548/64127/7292	9
BP	GO:0006898	receptor-mediated endocytosis	36/1607	244/18723	0.000950169	0.00616253	0.00432191	6363/3689/341/11006/8685/718/6366/2207/348/5336/6850/10859/3676/9873/10268/567/6401/23208/2213/23149/7048/23166/58191/6614/1601/409/54874/3685/7422/66000/8862/8976/858/3688/7436/928	36
BP	GO:0061326	renal tubule development	18/1607	94/18723	0.00095544	0.00618963	0.00434092	6772/4208/596/79191/652/6662/56998/123016/7422/7477/10413/3280/55366/1499/255743/130497/7021/153572	18
BP	GO:0051279	regulation of release of sequestered calcium ion into cytosol	16/1607	79/18723	0.000961451	0.00620393	0.00435095	4283/3627/930/6373/11151/2185/5777/54923/1535/6375/4067/5031/6546/825/6376/1729	16
BP	GO:0006883	cellular sodium ion homeostasis	7/1607	20/18723	0.000964541	0.00620393	0.00435095	6507/6546/730/23327/481/476/6558	7
BP	GO:0072567	chemokine (C-X-C motif) ligand 2 production	7/1607	20/18723	0.000964541	0.00620393	0.00435095	972/255231/7124/4938/4155/4615/10631	7
BP	GO:0097503	sialylation	7/1607	20/18723	0.000964541	0.00620393	0.00435095	8869/7903/6480/27090/6483/6482/10610	7
BP	GO:0140632	inflammasome complex assembly	7/1607	20/18723	0.000964541	0.00620393	0.00435095	115362/9447/5336/22861/5610/197358/4615	7
BP	GO:2000341	regulation of chemokine (C-X-C motif) ligand 2 production	7/1607	20/18723	0.000964541	0.00620393	0.00435095	972/255231/7124/4938/4155/4615/10631	7
BP	GO:0001666	response to hypoxia	43/1607	307/18723	0.000965299	0.00620393	0.00435095	952/7412/1536/4049/834/2185/114769/1535/6648/2113/100/101/7351/5371/6387/7048/6546/3162/7391/7852/3516/596/3776/1978/9475/4151/191/6513/10891/3291/23576/7422/481/5764/5743/7057/10631/7042/664/768/2030/51129/1410	43
BP	GO:0062208	positive regulation of pattern recognition receptor signaling pathway	11/1607	44/18723	0.000969351	0.0062159	0.00435934	8638/3430/51296/79132/1535/26191/10062/91543/55601/57590/7096	11
BP	GO:0097178	ruffle assembly	11/1607	44/18723	0.000969351	0.0062159	0.00435934	199/26228/29887/51225/51466/391/54869/23189/83543/1464/23242	11
BP	GO:0007411	axon guidance	34/1607	227/18723	0.000994683	0.00636245	0.00446212	5880/10507/64919/2534/64218/6387/391/5588/133418/23077/399/10154/5800/1605/5080/57549/3799/5364/123016/1942/2049/1945/10381/7422/1944/1949/23022/3918/2050/214/1749/2676/658/351	34
BP	GO:0072006	nephron development	24/1607	142/18723	0.000997287	0.00636245	0.00446212	6772/10409/4208/5800/3570/596/79191/59/2028/51196/652/6662/56998/8710/7422/7477/10413/3280/55366/1499/255743/130497/7021/153572	24
BP	GO:0002730	regulation of dendritic cell cytokine production	6/1607	15/18723	0.00100454	0.00636245	0.00446212	684/5336/64581/64127/23586/3718	6
BP	GO:0002836	positive regulation of response to tumor cell	6/1607	15/18723	0.00100454	0.00636245	0.00446212	29126/10666/11126/56253/3592/3140	6
BP	GO:0002839	positive regulation of immune response to tumor cell	6/1607	15/18723	0.00100454	0.00636245	0.00446212	29126/10666/11126/56253/3592/3140	6
BP	GO:0023035	CD40 signaling pathway	6/1607	15/18723	0.00100454	0.00636245	0.00446212	6504/942/7128/958/959/3688	6
BP	GO:0030852	regulation of granulocyte differentiation	6/1607	15/18723	0.00100454	0.00636245	0.00446212	2124/3059/714/3635/51176/54997	6
BP	GO:0032725	positive regulation of granulocyte macrophage colony-stimulating factor production	6/1607	15/18723	0.00100454	0.00636245	0.00446212	6850/10125/51561/941/23586/3553	6
BP	GO:0046007	negative regulation of activated T cell proliferation	6/1607	15/18723	0.00100454	0.00636245	0.00446212	11006/3965/29126/80380/56253/10385	6
BP	GO:0060099	regulation of phagocytosis, engulfment	6/1607	15/18723	0.00100454	0.00636245	0.00446212	3071/718/26228/5336/11314/10347	6
BP	GO:2001138	regulation of phospholipid transport	6/1607	15/18723	0.00100454	0.00636245	0.00446212	356/348/1071/10347/21/1622	6
BP	GO:0002534	cytokine production involved in inflammatory response	15/1607	72/18723	0.00101085	0.00636903	0.00446674	115362/923/11006/240/63940/7124/29108/64581/64127/197358/140885/4615/7850/199713/225	15
BP	GO:0043903	regulation of biological process involved in symbiotic interaction	15/1607	72/18723	0.00101085	0.00636903	0.00446674	972/8519/2219/920/3965/6737/10475/5371/4061/10410/10581/8547/3685/25978/858	15
BP	GO:1900015	regulation of cytokine production involved in inflammatory response	15/1607	72/18723	0.00101085	0.00636903	0.00446674	115362/923/11006/240/63940/7124/29108/64581/64127/197358/140885/4615/7850/199713/225	15
BP	GO:0048738	cardiac muscle tissue development	35/1607	236/18723	0.00101119	0.00636903	0.00446674	4061/7048/6546/115701/4208/57817/5292/51676/9242/3516/409/3776/79191/27101/10529/652/2263/23462/9686/65009/7422/23493/7168/10413/2274/3688/80206/8324/7042/10848/1832/1525/1829/5318/1301	35
BP	GO:0048762	mesenchymal cell differentiation	35/1607	236/18723	0.00101119	0.00636903	0.00446674	6772/8320/80709/10507/51176/64218/152007/80326/10439/84541/6275/7048/4208/1601/3553/3516/596/1605/9475/200734/652/2263/6662/57669/23462/4902/1942/25805/23493/3280/58495/1499/7042/79755/130497	35
BP	GO:0061041	regulation of wound healing	23/1607	134/18723	0.001014	0.00637966	0.00447419	240/7128/348/7124/710/64581/10019/5345/7391/7494/2811/7852/51330/135228/4638/23189/7001/7057/3688/9076/100506658/6558/928	23
BP	GO:0022612	gland morphogenesis	21/1607	118/18723	0.00102423	0.0064369	0.00451434	7128/7052/7124/1436/5371/7048/1396/6195/1435/7494/596/1605/5080/652/2263/6662/10765/5764/7042/5268/25928	21
BP	GO:0003018	vascular process in circulatory system	38/1607	263/18723	0.00103961	0.00652634	0.00457706	952/348/11309/6648/489/5023/2643/6916/5243/6507/6515/3792/6546/5345/10911/10365/6529/27345/9475/6508/57419/59/6513/6523/56998/1907/4883/23576/57539/7422/7082/5743/1131/1956/8862/100506658/6558/2030	38
BP	GO:1903169	regulation of calcium ion transmembrane transport	26/1607	159/18723	0.00104252	0.00653737	0.0045848	4283/3627/930/6373/11151/2185/5777/54923/1535/5336/6375/2534/5023/274/4067/5031/5142/10268/6546/825/6376/1729/784/27075/91404/481	26
BP	GO:0038034	signal transduction in absence of ligand	14/1607	65/18723	0.00104484	0.00653743	0.00458484	7124/2534/2537/597/3574/6376/3553/355/596/9531/3685/7001/2065/1280	14
BP	GO:0097192	extrinsic apoptotic signaling pathway in absence of ligand	14/1607	65/18723	0.00104484	0.00653743	0.00458484	7124/2534/2537/597/3574/6376/3553/355/596/9531/3685/7001/2065/1280	14
BP	GO:0061564	axon development	60/1607	467/18723	0.00105092	0.00656822	0.00460644	5880/10507/348/393/64919/51393/3717/2534/3676/64218/10439/6387/391/3792/5588/133418/23077/399/84446/10154/5800/51199/596/1605/5080/57549/3799/10458/79600/4038/65059/2263/5364/123016/4137/3320/1942/2049/1945/10381/79006/7422/1944/1949/23022/3918/5764/51062/2050/84189/214/7414/3688/5803/1749/2676/658/23242/351/6696	60
BP	GO:0010634	positive regulation of epithelial cell migration	28/1607	176/18723	0.00105926	0.00661308	0.0046379	3458/5293/2185/4318/958/1235/5336/5168/1512/2113/6776/152007/7048/25865/5641/3162/27286/306/9475/652/6662/57669/7422/57111/5743/8754/7057/7042	28
BP	GO:0010038	response to metal ion	50/1607	373/18723	0.00106479	0.00664029	0.00465698	712/7412/653361/1536/2185/241/4318/10235/6279/5336/2203/6648/10312/57699/84329/567/23208/1396/10628/825/4208/5641/57817/5176/3162/596/6529/27345/1841/7020/27101/55503/10891/23327/4137/10272/6382/540/4501/3485/5743/1956/8836/8754/7057/9076/664/760/6558/351	50
BP	GO:0097485	neuron projection guidance	34/1607	228/18723	0.00107489	0.00669593	0.004696	5880/10507/64919/2534/64218/6387/391/5588/133418/23077/399/10154/5800/1605/5080/57549/3799/5364/123016/1942/2049/1945/10381/7422/1944/1949/23022/3918/2050/214/1749/2676/658/351	34
BP	GO:0010875	positive regulation of cholesterol efflux	8/1607	26/18723	0.0011073	0.00686769	0.00481646	348/10062/4792/9619/10347/19/21/26154	8
BP	GO:0045672	positive regulation of osteoclast differentiation	8/1607	26/18723	0.0011073	0.00686769	0.00481646	3458/7305/7124/1230/51561/8111/1435/760	8
BP	GO:0060669	embryonic placenta morphogenesis	8/1607	26/18723	0.0011073	0.00686769	0.00481646	51176/84870/9021/2263/10049/7477/6692/79977	8
BP	GO:1905523	positive regulation of macrophage migration	8/1607	26/18723	0.0011073	0.00686769	0.00481646	6352/6504/1436/1240/5919/6376/1435/7057	8
BP	GO:0090022	regulation of neutrophil chemotaxis	9/1607	32/18723	0.00112456	0.00696709	0.00488617	6363/5880/1236/972/3071/6366/6375/64127/4354	9
BP	GO:0030048	actin filament-based movement	22/1607	127/18723	0.00113971	0.0070533	0.00494663	64005/7454/7456/4542/274/4647/5142/140465/54874/23327/57669/3728/4642/7168/55930/8976/4646/476/1832/1824/1829/5318	22
BP	GO:0044706	multi-multicellular organism process	33/1607	220/18723	0.00114115	0.00705452	0.00494749	3620/952/5368/4318/639/397/3965/2113/5023/7351/8605/53405/7048/23764/7076/1594/3553/2529/596/10135/6513/10935/3291/64518/5618/7422/51673/2706/3485/5764/5743/3248/6696	33
BP	GO:1901214	regulation of neuron death	44/1607	319/18723	0.00116319	0.00718292	0.00503754	6352/11151/3458/712/3134/3689/7133/2185/356/7305/348/6347/7124/6648/3717/2534/101/7832/1522/2213/131450/6376/558/4208/5641/7186/5176/3162/1435/84678/409/4217/596/7020/3632/10891/4137/2632/5803/23321/1499/7042/7021/2065	44
BP	GO:0042692	muscle cell differentiation	51/1607	384/18723	0.00117344	0.00723834	0.00507641	4283/3627/963/6648/274/51177/3566/338773/3792/6546/10938/115701/825/4208/57817/51676/7494/3516/409/596/79191/9518/27101/85461/10529/652/2263/6662/23462/9643/8538/6382/7422/23493/7168/3280/2274/84466/858/3688/80206/1827/4015/92737/8324/1499/1525/3856/255743/6272/928	51
BP	GO:0030198	extracellular matrix organization	42/1607	301/18723	0.00118412	0.00729628	0.00511704	9806/3936/7133/4318/25975/7124/2113/101/1545/4321/4239/1471/89932/4791/1805/64386/131873/5345/4312/4314/1605/5033/3381/6662/10049/2824/6692/7837/858/3688/4015/10631/7042/255743/4322/1301/25818/2006/351/1280/1300/5268	42
BP	GO:0001655	urogenital system development	46/1607	338/18723	0.00120768	0.00743339	0.0052132	6772/4318/639/1512/55840/10409/1396/4208/5176/5660/5800/3570/64220/596/6385/79191/7020/59/4038/2028/51196/652/2263/6662/56998/123016/10272/8710/2049/6382/7422/7477/10413/3280/4072/341640/55366/3248/1499/7042/760/255743/130497/7021/153572/5268	46
BP	GO:0048260	positive regulation of receptor-mediated endocytosis	12/1607	52/18723	0.00124112	0.00763093	0.00535173	6363/718/6366/5336/6850/567/6401/1601/409/7422/8862/8976	12
BP	GO:0042326	negative regulation of phosphorylation	51/1607	385/18723	0.00124277	0.00763282	0.00535306	3458/5788/54625/11006/10507/64092/7128/5777/26228/348/8651/2203/9770/26191/29108/5305/4067/64780/113791/11314/9961/10019/3087/1445/6546/79899/9021/140885/3553/5800/409/103/5080/55450/200734/81848/10217/652/10891/8660/10935/1028/4137/6690/135228/79007/56937/54206/100506658/9052/84152	51
BP	GO:0003158	endothelium development	23/1607	136/18723	0.00124643	0.00763879	0.00535725	3627/26051/3687/7124/83605/2889/25865/4615/3553/7852/3516/23236/9475/652/23462/153562/7422/23493/7082/5764/7414/9076/1499	23
BP	GO:0072073	kidney epithelium development	23/1607	136/18723	0.00124643	0.00763879	0.00535725	6772/10409/4208/5800/596/6385/79191/652/2263/6662/56998/6382/7422/7477/10413/3280/4072/55366/1499/255743/130497/7021/153572	23
BP	GO:0061572	actin filament bundle organization	26/1607	161/18723	0.00125695	0.00769495	0.00539663	5341/3936/7454/2185/199/51466/64780/5734/961/5345/6376/1902/116985/6385/9475/7984/10458/123016/7082/7168/83543/3693/5357/55971/800/2006	26
BP	GO:0043062	extracellular structure organization	42/1607	302/18723	0.00126414	0.00773057	0.00542161	9806/3936/7133/4318/25975/7124/2113/101/1545/4321/4239/1471/89932/4791/1805/64386/131873/5345/4312/4314/1605/5033/3381/6662/10049/2824/6692/7837/858/3688/4015/10631/7042/255743/4322/1301/25818/2006/351/1280/1300/5268	42
BP	GO:0001952	regulation of cell-matrix adhesion	22/1607	128/18723	0.00126707	0.00774016	0.00542834	1236/916/8631/2185/6366/4321/59339/6370/6376/1435/596/1605/6385/9475/57669/3728/7422/2824/7057/7414/10631/1012	22
BP	GO:0003012	muscle system process	58/1607	452/18723	0.00129983	0.00793177	0.00556272	952/7133/199/3600/1535/497189/92241/5023/100/274/5142/6546/4606/10911/57817/3162/2308/3553/3572/7852/1605/140465/9475/4151/10398/59/51196/3164/10891/23327/3728/1907/7169/2628/9569/6525/4638/10874/23493/114907/7168/444/481/5743/1131/1264/476/800/10848/1832/1837/54206/1824/255743/1829/226/5318/1410	58
BP	GO:0010463	mesenchymal cell proliferation	10/1607	39/18723	0.00132529	0.00807842	0.00566557	6772/7048/652/2263/6662/8660/56998/5764/1499/130497	10
BP	GO:0003177	pulmonary valve development	7/1607	21/18723	0.00134048	0.00811007	0.00568777	7133/3516/64220/652/23462/23493/7042	7
BP	GO:0006925	inflammatory cell apoptotic process	7/1607	21/18723	0.00134048	0.00811007	0.00568777	5293/3665/356/80301/64127/4208/3661	7
BP	GO:0043373	CD4-positive, alpha-beta T cell lineage commitment	7/1607	21/18723	0.00134048	0.00811007	0.00568777	4063/10538/3594/3662/9760/51561/3570	7
BP	GO:0045655	regulation of monocyte differentiation	7/1607	21/18723	0.00134048	0.00811007	0.00568777	972/3635/3665/920/8111/1435/56998	7
BP	GO:0050849	negative regulation of calcium-mediated signaling	7/1607	21/18723	0.00134048	0.00811007	0.00568777	374403/5341/84174/933/2274/1827/9455	7
BP	GO:0072170	metanephric tubule development	7/1607	21/18723	0.00134048	0.00811007	0.00568777	6772/6662/7477/10413/3280/55366/130497	7
BP	GO:0072243	metanephric nephron epithelium development	7/1607	21/18723	0.00134048	0.00811007	0.00568777	6772/6662/7477/10413/3280/55366/130497	7
BP	GO:0002357	defense response to tumor cell	5/1607	11/18723	0.00137613	0.00821194	0.00575921	5551/7805/6688/51225/7001	5
BP	GO:0002924	negative regulation of humoral immune response mediated by circulating immunoglobulin	5/1607	11/18723	0.00137613	0.00821194	0.00575921	1380/5777/1378/2213/1604	5
BP	GO:0031652	positive regulation of heat generation	5/1607	11/18723	0.00137613	0.00821194	0.00575921	7124/3553/10874/5743/8862	5
BP	GO:0039530	MDA-5 signaling pathway	5/1607	11/18723	0.00137613	0.00821194	0.00575921	3665/79132/64135/55601/3661	5
BP	GO:0043312	neutrophil degranulation	5/1607	11/18723	0.00137613	0.00821194	0.00575921	3689/6688/6850/84106/306	5
BP	GO:0046598	positive regulation of viral entry into host cell	5/1607	11/18723	0.00137613	0.00821194	0.00575921	972/920/3965/6737/10475	5
BP	GO:0070189	kynurenine metabolic process	5/1607	11/18723	0.00137613	0.00821194	0.00575921	3620/6999/169355/125061/51166	5
BP	GO:0070243	regulation of thymocyte apoptotic process	5/1607	11/18723	0.00137613	0.00821194	0.00575921	100/101/3718/652/1942	5
BP	GO:0071888	macrophage apoptotic process	5/1607	11/18723	0.00137613	0.00821194	0.00575921	3665/80301/64127/4208/3661	5
BP	GO:0075294	positive regulation by symbiont of entry into host	5/1607	11/18723	0.00137613	0.00821194	0.00575921	972/920/3965/6737/10475	5
BP	GO:0098883	synapse pruning	5/1607	11/18723	0.00137613	0.00821194	0.00575921	712/713/714/718/6376	5
BP	GO:1903238	positive regulation of leukocyte tethering or rolling	5/1607	11/18723	0.00137613	0.00821194	0.00575921	729230/3676/6401/6403/2529	5
BP	GO:2000343	positive regulation of chemokine (C-X-C motif) ligand 2 production	5/1607	11/18723	0.00137613	0.00821194	0.00575921	972/255231/7124/4155/10631	5
BP	GO:0060348	bone development	31/1607	205/18723	0.00138765	0.00827194	0.00580129	5788/10507/7305/5777/7052/497189/29887/5305/54/10859/5734/338773/249/10019/7048/2313/4208/8111/7020/652/2263/6662/5364/10234/79001/80263/4015/1749/658/4322/1280	31
BP	GO:0038127	ERBB signaling pathway	21/1607	121/18723	0.00142418	0.00847956	0.0059469	653361/2185/356/4318/9770/5284/2537/9961/79651/5641/3516/55614/378/53358/51196/64285/6662/1956/1012/54206/9052	21
BP	GO:0034110	regulation of homotypic cell-cell adhesion	9/1607	33/18723	0.00142995	0.00847956	0.0059469	6352/640/6850/3717/4067/10019/5588/3572/928	9
BP	GO:0043552	positive regulation of phosphatidylinositol 3-kinase activity	9/1607	33/18723	0.00142995	0.00847956	0.0059469	6363/930/1236/2185/6366/2268/4067/2322/64127	9
BP	GO:1901099	negative regulation of signal transduction in absence of ligand	9/1607	33/18723	0.00142995	0.00847956	0.0059469	7124/2534/2537/3574/6376/3553/596/7001/1280	9
BP	GO:2001240	negative regulation of extrinsic apoptotic signaling pathway in absence of ligand	9/1607	33/18723	0.00142995	0.00847956	0.0059469	7124/2534/2537/3574/6376/3553/596/7001/1280	9
BP	GO:0007157	heterophilic cell-cell adhesion via plasma membrane cell adhesion molecules	11/1607	46/18723	0.00143827	0.00851255	0.00597003	923/7412/56253/6401/6403/57863/23705/91179/5789/214/1525	11
BP	GO:0045229	external encapsulating structure organization	42/1607	304/18723	0.00143851	0.00851255	0.00597003	9806/3936/7133/4318/25975/7124/2113/101/1545/4321/4239/1471/89932/4791/1805/64386/131873/5345/4312/4314/1605/5033/3381/6662/10049/2824/6692/7837/858/3688/4015/10631/7042/255743/4322/1301/25818/2006/351/1280/1300/5268	42
BP	GO:0009620	response to fungus	13/1607	60/18723	0.00147188	0.00870094	0.00610216	10578/6688/695/6279/5336/6850/6280/64581/5919/26253/57817/4615/23406	13
BP	GO:0002371	dendritic cell cytokine production	6/1607	16/18723	0.00149123	0.00874247	0.00613128	684/5336/64581/64127/23586/3718	6
BP	GO:0010819	regulation of T cell chemotaxis	6/1607	16/18723	0.00149123	0.00874247	0.00613128	10563/6352/3627/6366/729230/6375	6
BP	GO:0034138	toll-like receptor 3 signaling pathway	6/1607	16/18723	0.00149123	0.00874247	0.00613128	7128/23180/26191/4938/57590/81622	6
BP	GO:0060330	regulation of response to interferon-gamma	6/1607	16/18723	0.00149123	0.00874247	0.00613128	54625/84166/83666/8651/10062/7294	6
BP	GO:0060334	regulation of interferon-gamma-mediated signaling pathway	6/1607	16/18723	0.00149123	0.00874247	0.00613128	54625/84166/83666/8651/10062/7294	6
BP	GO:0070230	positive regulation of lymphocyte apoptotic process	6/1607	16/18723	0.00149123	0.00874247	0.00613128	3620/6352/5133/3965/29126/101	6
BP	GO:0097202	activation of cysteine-type endopeptidase activity	6/1607	16/18723	0.00149123	0.00874247	0.00613128	26999/3428/29108/5641/444/64065	6
BP	GO:1902931	negative regulation of alcohol biosynthetic process	6/1607	16/18723	0.00149123	0.00874247	0.00613128	5341/348/4790/1594/11160/27122	6
BP	GO:0032273	positive regulation of protein polymerization	23/1607	138/18723	0.00152324	0.00892095	0.00625646	1236/11151/9535/7454/3071/2185/6366/29108/51466/274/9873/10095/89848/10788/51199/10458/4137/3320/51673/55971/10787/8976/100506658	23
BP	GO:0006956	complement activation	22/1607	130/18723	0.0015587	0.00911921	0.0063955	3500/712/713/629/714/1380/2219/718/716/717/710/5199/4239/11326/1378/715/1675/730/8547/3553/3075/1604	22
BP	GO:0034614	cellular response to reactive oxygen species	25/1607	155/18723	0.00157028	0.00917747	0.00643636	10068/653361/8807/4318/7128/695/6648/2113/2643/1545/11035/140885/558/10365/23064/2308/4217/10935/4137/7168/1956/7001/2861/664/10276	25
BP	GO:0050679	positive regulation of epithelial cell proliferation	31/1607	207/18723	0.00162527	0.0094891	0.00665491	26051/5293/7128/1535/6776/4321/3676/6387/151306/64127/25865/3162/7494/3164/652/2263/6662/441478/10765/7422/10413/5764/1956/8862/858/9076/1749/8324/1499/1012/130497	31
BP	GO:0030866	cortical actin cytoskeleton organization	10/1607	40/18723	0.00163307	0.00952487	0.00667999	5341/3936/3071/7124/752/23136/9475/5357/10787/80206	10
BP	GO:0050769	positive regulation of neurogenesis	33/1607	225/18723	0.00167161	0.00973964	0.00683062	3458/4049/10507/7133/7052/51393/7124/274/4067/5583/6387/6376/5176/10154/3553/3572/7852/51199/1605/5080/10458/5364/5789/4137/79006/7422/3280/5764/6692/1956/5803/55179/1499	33
BP	GO:0072080	nephron tubule development	17/1607	91/18723	0.001732	0.0100811	0.00707012	6772/4208/596/79191/652/6662/56998/7422/7477/10413/3280/55366/1499/255743/130497/7021/153572	17
BP	GO:0010524	positive regulation of calcium ion transport into cytosol	12/1607	54/18723	0.00175802	0.0102221	0.00716897	4283/3627/930/6373/5026/6375/5023/5031/10268/825/6376/5027	12
BP	GO:0010720	positive regulation of cell development	41/1607	298/18723	0.00176078	0.0102277	0.00717288	3458/4049/10507/7133/7305/7052/51393/7124/201294/57580/274/4067/5583/64581/6387/6376/5176/8111/10154/3553/3572/7852/51199/596/1605/5080/10458/652/5364/5789/4137/10675/79006/7422/3280/5764/6692/1956/5803/55179/1499	41
BP	GO:0030838	positive regulation of actin filament polymerization	18/1607	99/18723	0.00177098	0.0102764	0.00720706	1236/11151/9535/7454/3071/2185/6366/29108/51466/274/9873/10095/89848/10788/10458/55971/10787/8976	18
BP	GO:0032770	positive regulation of monooxygenase activity	9/1607	34/18723	0.00179859	0.0104153	0.0073045	3458/2185/348/7124/2643/2208/1594/3553/4883	9
BP	GO:0055094	response to lipoprotein particle	9/1607	34/18723	0.00179859	0.0104153	0.0073045	3689/2207/348/6850/4615/19/3688/1012/928	9
BP	GO:0009636	response to toxic substance	37/1607	262/18723	0.00181519	0.010496	0.00736109	6352/6351/241/348/6648/2643/4067/2745/1545/5243/6280/4155/26034/216/2878/5292/596/6529/10765/10935/1644/57539/6382/670/540/4501/5743/7837/137902/7001/5445/9076/22977/5446/4257/10202/119391	37
BP	GO:0097305	response to alcohol	36/1607	253/18723	0.0018191	0.010496	0.00736109	6363/1236/939/11184/7412/1536/2185/6366/6688/1535/6279/6648/2534/5734/5031/6916/114548/54464/54331/7048/10287/7292/57817/6354/10365/19/1605/1978/5019/2263/3728/65985/8836/9076/3248/1499	36
BP	GO:0032727	positive regulation of interferon-alpha production	7/1607	22/18723	0.00182178	0.010496	0.00736109	6772/3665/64135/4321/23586/3663/3661	7
BP	GO:0061042	vascular wound healing	7/1607	22/18723	0.00182178	0.010496	0.00736109	240/7128/7124/7494/7852/7422/6558	7
BP	GO:0071404	cellular response to low-density lipoprotein particle stimulus	7/1607	22/18723	0.00182178	0.010496	0.00736109	3689/2207/6850/19/3688/1012/928	7
BP	GO:0071902	positive regulation of protein serine/threonine kinase activity	30/1607	200/18723	0.00186589	0.0107393	0.00753169	6363/3458/8115/221472/2185/894/958/6850/7124/1436/10125/6789/101/54757/2322/64127/1445/896/7186/23533/3553/5871/4217/7984/7422/1956/8754/7057/7164/658	30
BP	GO:0061082	myeloid leukocyte cytokine production	8/1607	28/18723	0.00188739	0.010841	0.00760303	972/7805/3135/5336/10859/23586/3162/7042	8
BP	GO:1902624	positive regulation of neutrophil migration	8/1607	28/18723	0.00188739	0.010841	0.00760303	6363/5880/1236/972/3071/6366/6375/101	8
BP	GO:0006470	protein dephosphorylation	39/1607	281/18723	0.001916	0.0109942	0.00771048	5778/3932/5788/3071/26051/115352/5777/7124/26191/3717/945/132160/11314/5521/1847/152926/5533/5791/2771/10288/57552/994/27071/5800/22870/85464/596/138639/5784/11099/11072/9475/10217/5789/5475/5803/1827/5507/84152	39
BP	GO:0051962	positive regulation of nervous system development	38/1607	272/18723	0.00193105	0.0110694	0.00776322	3458/4049/10507/7133/7052/51393/7124/274/4067/5583/64218/6387/6376/5176/10154/3553/3572/7852/51199/1605/5080/27286/10458/7058/5364/5789/4137/2049/79006/7422/3280/5764/6692/1956/84189/5803/55179/1499	38
BP	GO:0098657	import into cell	33/1607	227/18723	0.00193718	0.0110934	0.00778001	3458/3587/51703/51296/51393/2534/5023/285195/2350/3676/6518/10268/6507/6515/6546/11001/6529/5865/55503/6513/221074/8660/6523/80131/2824/481/7057/3688/476/2181/25800/6558/2030	33
BP	GO:0007265	Ras protein signal transduction	45/1607	337/18723	0.00198674	0.0113657	0.00797098	5880/64926/286530/7454/27040/199/10235/348/393/397/2203/9046/10125/10750/9844/56990/50650/9402/23616/79930/391/9267/22898/2889/25780/9138/399/51735/1435/1902/23550/19/29899/54869/9475/9265/81848/51196/23362/23189/10787/3688/7042/1012/10276	45
BP	GO:0007173	epidermal growth factor receptor signaling pathway	19/1607	108/18723	0.00199645	0.0114097	0.00800188	653361/2185/356/4318/9770/5284/2537/9961/79651/55614/378/53358/51196/64285/6662/1956/1012/54206/9052	19
BP	GO:0032835	glomerulus development	13/1607	62/18723	0.0020156	0.011496	0.0080624	10409/4208/5800/3570/596/59/2028/51196/652/8710/3280/55366/130497	13
BP	GO:0070265	necrotic cell death	13/1607	62/18723	0.0020156	0.011496	0.0080624	834/356/330/7124/11035/197259/10616/7186/3661/355/8531/664/291	13
BP	GO:0060485	mesenchyme development	40/1607	291/18723	0.00202223	0.0115222	0.0080808	6772/8320/80709/10507/51176/64218/152007/80326/10439/84541/6275/7048/10409/4222/4208/1601/3553/3516/596/1605/9475/200734/59/652/2263/6662/57669/23462/4902/1942/25805/23493/10413/3280/58495/1499/7042/79755/130497/72	40
BP	GO:0000768	syncytium formation by plasma membrane fusion	12/1607	55/18723	0.00207609	0.0117738	0.00825724	4283/3627/963/7305/51177/3566/10938/9518/85461/135228/8754/928	12
BP	GO:0003179	heart valve morphogenesis	12/1607	55/18723	0.00207609	0.0117738	0.00825724	10439/7048/4208/64220/9475/652/6662/23462/1942/23493/7042/2006	12
BP	GO:0003229	ventricular cardiac muscle tissue development	12/1607	55/18723	0.00207609	0.0117738	0.00825724	4061/3516/79191/2263/23493/7168/7042/10848/1832/1829/5318/1301	12
BP	GO:0140253	cell-cell fusion	12/1607	55/18723	0.00207609	0.0117738	0.00825724	4283/3627/963/7305/51177/3566/10938/9518/85461/135228/8754/928	12
BP	GO:0015833	peptide transport	37/1607	264/18723	0.00207676	0.0117738	0.00825724	6352/952/6890/3458/972/240/51296/6892/640/6279/7124/6891/3717/51762/10312/7351/23178/9619/8111/3553/19/65220/55450/5019/3799/8660/117247/65985/7447/10874/1956/8862/26154/760/4257/7021/2922	37
BP	GO:0051402	neuron apoptotic process	35/1607	246/18723	0.00209123	0.011844	0.00830647	11151/2185/356/7305/348/6347/7124/6648/3717/2534/101/7832/1522/22861/6376/558/4208/5641/3162/84678/355/409/596/7020/10891/54532/2632/5803/23321/1499/7042/664/7021/2065/351	35
BP	GO:0051047	positive regulation of secretion	42/1607	310/18723	0.00209396	0.0118477	0.00830904	952/3458/3134/3689/2268/1535/640/6279/6850/3717/945/51762/201294/101/3566/6387/2771/9619/8111/3553/5873/7494/65220/6385/6529/55450/5019/3799/8660/6382/65985/7447/10874/4828/1956/8862/8754/7042/2181/6558/2922/6696	42
BP	GO:0010934	macrophage cytokine production	6/1607	17/18723	0.00213855	0.012028	0.00843551	972/7805/3135/5336/10859/7042	6
BP	GO:0010935	regulation of macrophage cytokine production	6/1607	17/18723	0.00213855	0.012028	0.00843551	972/7805/3135/5336/10859/7042	6
BP	GO:0044539	long-chain fatty acid import into cell	6/1607	17/18723	0.00213855	0.012028	0.00843551	51703/11001/6513/8660/7057/2181	6
BP	GO:0140354	lipid import into cell	6/1607	17/18723	0.00213855	0.012028	0.00843551	51703/11001/6513/8660/7057/2181	6
BP	GO:1901550	regulation of endothelial cell development	6/1607	17/18723	0.00213855	0.012028	0.00843551	7124/3553/23236/9475/7422/7414	6
BP	GO:1903140	regulation of establishment of endothelial barrier	6/1607	17/18723	0.00213855	0.012028	0.00843551	7124/3553/23236/9475/7422/7414	6
BP	GO:0007565	female pregnancy	29/1607	193/18723	0.00214244	0.0120379	0.00844247	3620/952/5368/4318/639/397/3965/2113/7351/53405/7048/7076/1594/3553/2529/596/10135/6513/10935/3291/5618/7422/51673/2706/3485/5764/5743/3248/6696	29
BP	GO:0090087	regulation of peptide transport	30/1607	202/18723	0.00217976	0.0122137	0.00856573	6352/952/3458/972/240/640/6279/7124/3717/51762/10312/7351/23178/9619/8111/3553/65220/55450/5019/3799/8660/65985/7447/10874/1956/8862/26154/760/7021/2922	30
BP	GO:0032908	regulation of transforming growth factor beta1 production	5/1607	12/18723	0.00219309	0.0122137	0.00856573	7305/6376/8710/55353/7057	5
BP	GO:0033004	negative regulation of mast cell activation	5/1607	12/18723	0.00219309	0.0122137	0.00856573	8832/3965/11314/3162/5169	5
BP	GO:0034154	toll-like receptor 7 signaling pathway	5/1607	12/18723	0.00219309	0.0122137	0.00856573	26191/91543/118788/81622/23547	5
BP	GO:0035739	CD4-positive, alpha-beta T cell proliferation	5/1607	12/18723	0.00219309	0.0122137	0.00856573	3965/29126/6375/7048/1604	5
BP	GO:0043380	regulation of memory T cell differentiation	5/1607	12/18723	0.00219309	0.0122137	0.00856573	3122/10875/3594/51561/7292	5
BP	GO:0045916	negative regulation of complement activation	5/1607	12/18723	0.00219309	0.0122137	0.00856573	1380/710/11326/1378/1604	5
BP	GO:0060907	positive regulation of macrophage cytokine production	5/1607	12/18723	0.00219309	0.0122137	0.00856573	972/7805/3135/5336/10859	5
BP	GO:2000561	regulation of CD4-positive, alpha-beta T cell proliferation	5/1607	12/18723	0.00219309	0.0122137	0.00856573	3965/29126/6375/7048/1604	5
BP	GO:0043491	protein kinase B signaling	31/1607	211/18723	0.00220768	0.0122764	0.00860971	6352/6363/1236/3059/55024/3135/5293/6366/958/6347/7124/940/101/10268/10019/6376/558/5008/23064/23533/3553/409/1605/9518/6662/3320/1956/7057/3688/4015/3480	31
BP	GO:0032088	negative regulation of NF-kappaB transcription factor activity	17/1607	93/18723	0.00220867	0.0122764	0.00860971	9447/84166/6688/7128/84875/29108/1240/6737/1545/114548/4792/64127/197358/10616/7187/409/7001	17
BP	GO:0072009	nephron epithelium development	19/1607	109/18723	0.00222766	0.0123698	0.00867523	6772/10409/4208/5800/596/79191/652/6662/56998/7422/7477/10413/3280/55366/1499/255743/130497/7021/153572	19
BP	GO:0034405	response to fluid shear stress	9/1607	35/18723	0.00223945	0.012411	0.00870413	2185/2113/7980/4208/10365/19/5743/8754/760	9
BP	GO:0035633	maintenance of blood-brain barrier	9/1607	35/18723	0.00223945	0.012411	0.00870413	4155/7422/7082/5743/7414/3688/9076/100506658/6558	9
BP	GO:0072001	renal system development	41/1607	302/18723	0.0022607	0.0125166	0.00877814	6772/4318/639/1512/10409/4208/5176/5800/3570/64220/596/6385/79191/7020/59/4038/2028/51196/652/2263/6662/56998/123016/10272/8710/6382/7422/7477/10413/3280/4072/341640/55366/3248/1499/7042/760/255743/130497/7021/153572	41
BP	GO:0001822	kidney development	40/1607	293/18723	0.00229336	0.012685	0.00889626	6772/4318/639/1512/10409/4208/5176/5800/3570/64220/596/6385/79191/7020/59/4038/2028/51196/652/2263/6662/56998/10272/8710/6382/7422/7477/10413/3280/4072/341640/55366/3248/1499/7042/760/255743/130497/7021/153572	40
BP	GO:0043270	positive regulation of ion transport	38/1607	275/18723	0.00234866	0.0129783	0.00910193	4283/6352/3627/930/6373/3458/6351/5026/6347/729230/51393/5336/6375/5023/2745/5031/5243/1230/54997/10268/6387/353514/4302/825/6376/3553/409/5027/6529/784/5865/3799/4638/481/3688/1272/5318/6558	38
BP	GO:0010955	negative regulation of protein processing	8/1607	29/18723	0.00241288	0.0132943	0.00932355	8530/114769/1522/5345/7850/199713/26022/7057	8
BP	GO:1903318	negative regulation of protein maturation	8/1607	29/18723	0.00241288	0.0132943	0.00932355	8530/114769/1522/5345/7850/199713/26022/7057	8
BP	GO:1903902	positive regulation of viral life cycle	8/1607	29/18723	0.00241288	0.0132943	0.00932355	972/920/3965/6737/10475/558/25978/858	8
BP	GO:0031667	response to nutrient levels	59/1607	474/18723	0.00241776	0.0132943	0.00932356	3627/6772/7412/916/1536/4049/717/958/3600/348/3428/1535/6648/100/2350/7351/249/64127/5610/7048/5919/6546/2771/1594/57817/3162/84446/5292/2308/19/355/7391/7494/4217/596/1978/9518/784/5019/191/10135/6513/5723/10891/3291/27344/590/65985/220441/3485/5764/5743/1956/594/10631/2181/664/3875/6696	59
BP	GO:0033081	regulation of T cell differentiation in thymus	7/1607	23/18723	0.00242694	0.0132943	0.00932356	3575/10125/100/101/9760/814/652	7
BP	GO:0034695	response to prostaglandin E	7/1607	23/18723	0.00242694	0.0132943	0.00932356	6363/1236/6366/5734/5031/54331/7292	7
BP	GO:0045662	negative regulation of myoblast differentiation	7/1607	23/18723	0.00242694	0.0132943	0.00932356	3627/7124/6361/55796/652/6662/25928	7
BP	GO:0060143	positive regulation of syncytium formation by plasma membrane fusion	7/1607	23/18723	0.00242694	0.0132943	0.00932356	4283/963/7305/3566/10938/9518/8754	7
BP	GO:0071636	positive regulation of transforming growth factor beta production	7/1607	23/18723	0.00242694	0.0132943	0.00932356	3965/6375/5345/6376/8710/5743/7057	7
BP	GO:0010518	positive regulation of phospholipase activity	12/1607	56/18723	0.00243971	0.0133513	0.00936358	6352/3702/942/5330/5031/7294/6401/2769/1902/378/2263/1956	12
BP	GO:0045446	endothelial cell differentiation	20/1607	118/18723	0.00244225	0.0133524	0.00936431	26051/7124/83605/2889/4615/3553/7852/3516/23236/9475/652/23462/153562/7422/23493/7082/5764/7414/9076/1499	20
BP	GO:0030010	establishment of cell polarity	23/1607	143/18723	0.00245455	0.0134067	0.00940241	6363/1236/1794/81704/2185/6366/10312/56253/23616/9267/115701/84446/5080/2195/29899/9475/9265/123016/3320/23189/3280/7465/3688	23
BP	GO:0008217	regulation of blood pressure	28/1607	186/18723	0.00246033	0.0134254	0.0094155	64167/1535/6648/5023/5973/2643/1522/6518/5919/5345/10911/3162/51752/5800/55450/59/2028/10135/3291/1907/4883/23576/10874/7168/5743/8862/476/10631	28
BP	GO:0030857	negative regulation of epithelial cell differentiation	11/1607	49/18723	0.00247584	0.013497	0.00946575	6772/3458/4318/200734/6662/7422/10413/3280/79977/1499/130497	11
BP	GO:1905954	positive regulation of lipid localization	19/1607	110/18723	0.00248098	0.0135121	0.0094763	51703/718/356/348/10062/1071/9641/4792/4790/10938/9619/10347/3553/19/160518/21/1622/26154/6696	19
BP	GO:0032677	regulation of interleukin-8 production	18/1607	102/18723	0.00249728	0.0135878	0.0095294	914/972/5788/2219/6850/3965/7124/26191/945/29108/64581/64127/51744/23586/25865/7096/4615/3553	18
BP	GO:0003208	cardiac ventricle morphogenesis	14/1607	71/18723	0.00254105	0.0138127	0.00968713	4061/7048/4208/3516/2263/23462/23493/7168/79977/7042/10848/1832/5318/1301	14
BP	GO:0048565	digestive tract development	21/1607	127/18723	0.00263295	0.0142985	0.0100279	639/7124/100/7048/5919/3572/64220/596/652/2263/57669/2049/579/10413/3280/1956/55366/58495/1499/7042/23242	21
BP	GO:1990778	protein localization to cell periphery	44/1607	333/18723	0.00270962	0.0147008	0.01031	2633/3458/8631/10791/7124/51225/51762/5583/54997/10268/84106/10133/391/1445/79156/340348/10938/23136/51735/196383/1601/10077/23062/1605/29899/9581/784/5865/3799/9475/123016/3728/92359/27032/481/5357/1956/26154/3688/10434/2181/5318/3875/2239	44
BP	GO:0001885	endothelial cell development	13/1607	64/18723	0.00271478	0.0147008	0.01031	26051/7124/83605/2889/4615/3553/23236/9475/153562/7422/7082/7414/9076	13
BP	GO:1903018	regulation of glycoprotein metabolic process	13/1607	64/18723	0.00271478	0.0147008	0.01031	6363/1236/9452/6366/3600/81618/1471/90865/3718/10347/596/23236/1499	13
BP	GO:0019915	lipid storage	16/1607	87/18723	0.00275523	0.0149056	0.0104536	718/348/7124/10062/9641/8605/4792/4790/10938/9619/3553/19/4232/3685/1040/6713	16
BP	GO:0050890	cognition	40/1607	296/18723	0.00275887	0.014911	0.0104574	3122/894/348/497189/7124/2534/7832/567/23208/10288/4208/5641/814/10347/152789/5176/84446/64220/23236/3776/6529/378/85461/22941/123016/4137/2628/65009/590/25978/7991/5764/5743/1956/3688/5803/1827/7436/84152/351	40
BP	GO:0032637	interleukin-8 production	18/1607	103/18723	0.00278882	0.0150586	0.0105609	914/972/5788/2219/6850/3965/7124/26191/945/29108/64581/64127/51744/23586/25865/7096/4615/3553	18
BP	GO:0010876	lipid localization	56/1607	448/18723	0.00279906	0.0150995	0.0105896	341/51703/718/356/348/11309/6850/7124/10062/8542/5305/26279/1071/9641/8605/5243/5320/201305/4792/4790/80833/7357/10938/80765/9619/338440/11001/10347/57198/5660/3553/19/64220/5027/10577/225/160518/83850/6513/51454/4232/8660/10765/3685/10079/1040/4828/21/1622/26154/7057/7436/2181/85320/6713/6696	56
BP	GO:0006949	syncytium formation	12/1607	57/18723	0.00285355	0.0153642	0.0107753	4283/3627/963/7305/51177/3566/10938/9518/85461/135228/8754/928	12
BP	GO:0061005	cell differentiation involved in kidney development	12/1607	57/18723	0.00285355	0.0153642	0.0107753	6772/4318/10409/4208/5800/59/652/10413/3280/55366/1499/130497	12
BP	GO:0035303	regulation of dephosphorylation	21/1607	128/18723	0.00290102	0.015605	0.0109441	5341/3458/5788/3071/26051/115352/10507/7124/3717/945/11314/11035/2771/10288/4208/22870/9475/1827/7042/255743/84152	21
BP	GO:0034329	cell junction assembly	53/1607	420/18723	0.00292972	0.0157444	0.0110419	9806/10507/2185/7124/51225/5583/64218/23616/151306/2889/23136/4208/3553/5800/596/6385/91862/56131/27286/79191/9475/7368/4038/7058/22941/57669/5364/5789/3728/153562/2049/92359/7422/7082/2824/2706/8777/5317/10160/84189/7057/7414/79977/92737/9076/1828/1499/9071/100506658/5318/928/2239/351	53
BP	GO:1902930	regulation of alcohol biosynthetic process	11/1607	50/18723	0.00293248	0.0157444	0.0110419	5341/2185/348/5031/51744/4790/1594/9619/11160/23541/27122	11
BP	GO:0002295	T-helper cell lineage commitment	6/1607	18/18723	0.00297711	0.0158342	0.0111048	4063/10538/3594/3662/51561/3570	6
BP	GO:0034134	toll-like receptor 2 signaling pathway	6/1607	18/18723	0.00297711	0.0158342	0.0111048	7128/1535/118788/4067/64127/7096	6
BP	GO:0034162	toll-like receptor 9 signaling pathway	6/1607	18/18723	0.00297711	0.0158342	0.0111048	115352/26191/91543/118788/81622/23547	6
BP	GO:0035743	CD4-positive, alpha-beta T cell cytokine production	6/1607	18/18723	0.00297711	0.0158342	0.0111048	6504/8809/6375/91543/114548/3553	6
BP	GO:0048535	lymph node development	6/1607	18/18723	0.00297711	0.0158342	0.0111048	4050/3575/4049/3600/9760/11035	6
BP	GO:0060438	trachea development	6/1607	18/18723	0.00297711	0.0158342	0.0111048	51176/7048/652/6662/7477/1499	6
BP	GO:0060716	labyrinthine layer blood vessel development	6/1607	18/18723	0.00297711	0.0158342	0.0111048	22846/3516/23462/23493/3280/58495	6
BP	GO:0150078	positive regulation of neuroinflammatory response	6/1607	18/18723	0.00297711	0.0158342	0.0111048	1075/26228/5336/7124/90865/3553	6
BP	GO:0150079	negative regulation of neuroinflammatory response	6/1607	18/18723	0.00297711	0.0158342	0.0111048	8530/5788/7133/23208/131450/6376	6
BP	GO:2000136	regulation of cell proliferation involved in heart morphogenesis	6/1607	18/18723	0.00297711	0.0158342	0.0111048	5292/3516/652/6662/3280/1499	6
BP	GO:0051897	positive regulation of protein kinase B signaling	20/1607	120/18723	0.0029895	0.0158852	0.0111407	6363/1236/3059/5293/6366/7124/940/101/10268/6376/558/5008/23533/409/9518/3320/1956/7057/3688/3480	20
BP	GO:0010453	regulation of cell fate commitment	8/1607	30/18723	0.00304632	0.0161418	0.0113206	3594/51561/8543/652/3280/8324/54845/25928	8
BP	GO:0032480	negative regulation of type I interferon production	8/1607	30/18723	0.00304632	0.0161418	0.0113206	79132/29108/10859/5971/197358/9111/140885/23547	8
BP	GO:0060674	placenta blood vessel development	8/1607	30/18723	0.00304632	0.0161418	0.0113206	9021/22846/3516/23462/23493/3280/6692/58495	8
BP	GO:0030879	mammary gland development	22/1607	137/18723	0.00307156	0.0162604	0.0114038	4939/1436/3717/51176/6776/5371/7048/81606/1435/7494/652/2263/6662/8660/10765/5618/7422/7477/8862/3664/2030/25928	22
BP	GO:1901655	cellular response to ketone	17/1607	96/18723	0.00312579	0.0165166	0.0115835	11184/5734/5031/54464/54331/7292/10365/5176/2308/9475/65985/114907/2706/1956/10631/54206/6696	17
BP	GO:1904035	regulation of epithelial cell apoptotic process	17/1607	96/18723	0.00312579	0.0165166	0.0115835	3135/356/7128/958/6347/959/7124/3717/3676/11126/3162/409/10891/10413/7057/6272/51129	17
BP	GO:0090023	positive regulation of neutrophil chemotaxis	7/1607	24/18723	0.00317563	0.0167488	0.0117463	6363/5880/1236/972/3071/6366/6375	7
BP	GO:2000310	regulation of NMDA receptor activity	7/1607	24/18723	0.00317563	0.0167488	0.0117463	3458/2185/6347/729230/4208/10891/351	7
BP	GO:0002455	humoral immune response mediated by circulating immunoglobulin	20/1607	121/18723	0.00329947	0.0172668	0.0121096	3500/712/713/4049/5788/714/1380/718/716/717/5777/7124/710/2208/1378/2213/64127/715/730/1604	20
BP	GO:0045766	positive regulation of angiogenesis	27/1607	181/18723	0.00330941	0.0172668	0.0121096	5579/1536/5293/718/2185/958/3687/1512/2113/1545/7048/25865/3162/51752/3553/126259/7494/7852/306/221074/3728/23576/7422/7082/7057/3688/51129	27
BP	GO:1904018	positive regulation of vasculature development	27/1607	181/18723	0.00330941	0.0172668	0.0121096	5579/1536/5293/718/2185/958/3687/1512/2113/1545/7048/25865/3162/51752/3553/126259/7494/7852/306/221074/3728/23576/7422/7082/7057/3688/51129	27
BP	GO:0002430	complement receptor mediated signaling pathway	5/1607	13/18723	0.0033136	0.0172668	0.0121096	1380/2359/1240/2357/1378	5
BP	GO:0016322	neuron remodeling	5/1607	13/18723	0.0033136	0.0172668	0.0121096	712/718/6376/53335/351	5
BP	GO:0032905	transforming growth factor beta1 production	5/1607	13/18723	0.0033136	0.0172668	0.0121096	7305/6376/8710/55353/7057	5
BP	GO:0034135	regulation of toll-like receptor 2 signaling pathway	5/1607	13/18723	0.0033136	0.0172668	0.0121096	7128/1535/4067/64127/7096	5
BP	GO:0042492	gamma-delta T cell differentiation	5/1607	13/18723	0.0033136	0.0172668	0.0121096	5788/3071/6850/51176/6932	5
BP	GO:0043379	memory T cell differentiation	5/1607	13/18723	0.0033136	0.0172668	0.0121096	3122/10875/3594/51561/7292	5
BP	GO:0060100	positive regulation of phagocytosis, engulfment	5/1607	13/18723	0.0033136	0.0172668	0.0121096	3071/718/26228/5336/10347	5
BP	GO:0060340	positive regulation of type I interferon-mediated signaling pathway	5/1607	13/18723	0.0033136	0.0172668	0.0121096	84166/3665/4321/9641/3661	5
BP	GO:0060670	branching involved in labyrinthine layer morphogenesis	5/1607	13/18723	0.0033136	0.0172668	0.0121096	84870/9021/2263/6692/79977	5
BP	GO:1905155	positive regulation of membrane invagination	5/1607	13/18723	0.0033136	0.0172668	0.0121096	3071/718/26228/5336/10347	5
BP	GO:0010559	regulation of glycoprotein biosynthetic process	12/1607	58/18723	0.00332253	0.0172668	0.0121096	6363/1236/9452/6366/3600/81618/90865/3718/10347/596/23236/1499	12
BP	GO:0042743	hydrogen peroxide metabolic process	12/1607	58/18723	0.00332253	0.0172668	0.0121096	5880/1535/6648/2534/2878/4314/90527/10935/7837/1956/137902/7001	12
BP	GO:0043666	regulation of phosphoprotein phosphatase activity	12/1607	58/18723	0.00332253	0.0172668	0.0121096	5788/3071/115352/7124/3717/945/11314/2771/22870/9475/1827/84152	12
BP	GO:0003176	aortic valve development	9/1607	37/18723	0.00337655	0.0175154	0.012284	7133/3516/9475/652/6662/23462/1942/23493/2006	9
BP	GO:0006862	nucleotide transport	9/1607	37/18723	0.00337655	0.0175154	0.012284	1378/961/63910/60386/84275/80131/85320/291/2030	9
BP	GO:1901215	negative regulation of neuron death	30/1607	208/18723	0.00340692	0.0176569	0.0123831	11151/3134/7133/2185/348/6347/6648/3717/2534/101/7832/131450/6376/558/4208/5641/7186/5176/3162/1435/84678/409/596/3632/10891/2632/5803/1499/7021/2065	30
BP	GO:0001942	hair follicle development	15/1607	81/18723	0.00343783	0.0177846	0.0124727	7124/80326/3516/596/4038/2263/6662/135228/55504/27152/1956/55366/1499/7042/25928	15
BP	GO:0001960	negative regulation of cytokine-mediated signaling pathway	15/1607	81/18723	0.00343783	0.0177846	0.0124727	6352/5788/54625/84166/9636/26228/114769/4938/10062/6773/4321/10019/7850/103/7837	15
BP	GO:0014009	glial cell proliferation	11/1607	51/18723	0.0034545	0.0178221	0.012499	4049/2185/7124/4067/5583/6376/1435/3553/3280/5764/1956	11
BP	GO:0045661	regulation of myoblast differentiation	11/1607	51/18723	0.0034545	0.0178221	0.012499	4283/3627/7124/6361/825/4208/55796/23236/652/6662/25928	11
BP	GO:0048013	ephrin receptor signaling pathway	11/1607	51/18723	0.0034545	0.0178221	0.012499	4318/2534/4067/3516/1942/2049/1945/1944/1949/2050/25791	11
BP	GO:2001237	negative regulation of extrinsic apoptotic signaling pathway	17/1607	97/18723	0.00349397	0.0180093	0.0126303	7128/7124/2534/2537/3574/6376/3162/3553/596/652/3685/10413/7001/7057/55179/57630/1280	17
BP	GO:0046626	regulation of insulin receptor signaling pathway	13/1607	66/18723	0.00360054	0.0185418	0.0130037	51237/5579/8651/5305/5588/5791/896/9021/2771/3553/2529/23189/55971	13
BP	GO:0002791	regulation of peptide secretion	29/1607	200/18723	0.00364649	0.0187614	0.0131578	6352/952/3458/972/240/640/6279/7124/3717/51762/10312/7351/23178/9619/8111/3553/65220/55450/5019/3799/8660/65985/7447/10874/1956/8862/26154/7021/2922	29
BP	GO:0098742	cell-cell adhesion via plasma-membrane adhesion molecules	37/1607	273/18723	0.0036969	0.0190035	0.0133276	6402/923/7412/3689/8832/56253/4155/6401/6403/7048/53827/133418/6376/57863/2195/56131/57549/23705/91179/5789/27032/10205/23022/4072/214/3688/9076/1828/7042/1012/9071/1525/1952/1824/1829/1830/2239	37
BP	GO:0042886	amide transport	40/1607	301/18723	0.00371597	0.0190843	0.0133842	6352/952/6890/3458/972/240/51296/6892/640/6279/7124/6891/3717/51762/10312/2350/7351/23178/5243/9619/5660/8111/3553/19/65220/55450/5019/3799/8660/117247/65985/7447/10874/1956/8862/26154/760/4257/7021/2922	40
BP	GO:0034656	nucleobase-containing small molecule catabolic process	8/1607	31/18723	0.00380188	0.0195078	0.0136813	60489/27350/100/200316/1806/4245/2592/191	8
BP	GO:0002793	positive regulation of peptide secretion	18/1607	106/18723	0.00383849	0.0196751	0.0137986	952/640/6279/3717/51762/9619/8111/65220/55450/5019/3799/8660/65985/7447/10874/1956/8862/2922	18
BP	GO:0001836	release of cytochrome c from mitochondria	12/1607	59/18723	0.00385182	0.0196751	0.0137986	4318/6648/29108/2537/8743/409/596/79017/638/57539/10962/664	12
BP	GO:0032768	regulation of monooxygenase activity	12/1607	59/18723	0.00385182	0.0196751	0.0137986	3458/2185/348/7124/2643/2208/4790/1594/3553/4883/23576/1956	12
BP	GO:0035306	positive regulation of dephosphorylation	12/1607	59/18723	0.00385182	0.0196751	0.0137986	5341/3458/5788/26051/115352/3717/945/11314/11035/10288/4208/255743	12
BP	GO:0090303	positive regulation of wound healing	12/1607	59/18723	0.00385182	0.0196751	0.0137986	64581/5345/7391/7494/7852/4638/23189/7001/7057/3688/9076/100506658	12
BP	GO:0050808	synapse organization	53/1607	426/18723	0.0039338	0.0200758	0.0140796	9806/712/713/3587/714/5552/55619/10507/718/348/7124/51225/2534/64218/2213/10288/6376/4208/5641/5800/1605/56131/27286/6529/57549/784/10458/378/4038/85461/7058/22941/5364/5789/4137/1942/2049/8497/25978/7477/5764/66000/25791/10160/8976/84189/92737/7846/1499/3480/2743/2239/351	53
BP	GO:0071900	regulation of protein serine/threonine kinase activity	46/1607	359/18723	0.0039955	0.0203724	0.0142876	6363/3458/8115/221472/2185/7128/5777/894/958/348/54923/6850/7124/1436/26191/29108/10125/6789/4067/101/11314/54757/51755/2322/10019/64127/3087/1445/6546/896/7186/23533/3553/5871/4217/7984/81848/652/1028/7422/1956/8754/7057/7164/658/84152	46
BP	GO:0003231	cardiac ventricle development	20/1607	123/18723	0.00400019	0.020378	0.0142915	639/4061/7048/4208/8543/3516/64220/3776/652/2263/23462/23493/7168/3280/79977/7042/10848/1832/5318/1301	20
BP	GO:0002281	macrophage activation involved in immune response	6/1607	19/18723	0.0040388	0.020428	0.0143266	3458/3430/7305/5336/6850/9111	6
BP	GO:0002902	regulation of B cell apoptotic process	6/1607	19/18723	0.0040388	0.020428	0.0143266	972/695/640/100/4067/8660	6
BP	GO:0032616	interleukin-13 production	6/1607	19/18723	0.0040388	0.020428	0.0143266	3133/3965/3662/51176/353514/7292	6
BP	GO:0032656	regulation of interleukin-13 production	6/1607	19/18723	0.0040388	0.020428	0.0143266	3133/3965/3662/51176/353514/7292	6
BP	GO:0043652	engulfment of apoptotic cell	6/1607	19/18723	0.0040388	0.020428	0.0143266	5880/391/399/10347/84466/7057	6
BP	GO:0044546	NLRP3 inflammasome complex assembly	6/1607	19/18723	0.0040388	0.020428	0.0143266	115362/9447/5336/5610/197358/4615	6
BP	GO:0061323	cell proliferation involved in heart morphogenesis	6/1607	19/18723	0.0040388	0.020428	0.0143266	5292/3516/652/6662/3280/1499	6
BP	GO:1903978	regulation of microglial cell activation	6/1607	19/18723	0.0040388	0.020428	0.0143266	8530/5788/1075/26228/23208/6376	6
BP	GO:0034204	lipid translocation	11/1607	52/18723	0.00404833	0.0204494	0.0143416	356/5243/9619/338440/10347/57198/19/5027/10079/21/26154	11
BP	GO:0090596	sensory organ morphogenesis	35/1607	256/18723	0.00405041	0.0204494	0.0143416	356/639/497189/4647/23424/84678/125488/64220/596/5080/2195/4237/7020/652/2263/6662/123016/6496/579/7422/23554/27152/5764/5357/4646/84189/121227/2201/1749/1499/130497/362/7021/1301/1280	35
BP	GO:0010560	positive regulation of glycoprotein biosynthetic process	7/1607	25/18723	0.00408847	0.0204494	0.0143416	6363/1236/6366/3600/90865/23236/1499	7
BP	GO:0010996	response to auditory stimulus	7/1607	25/18723	0.00408847	0.0204494	0.0143416	3627/497189/6507/64220/54532/5764/84189	7
BP	GO:0031579	membrane raft organization	7/1607	25/18723	0.00408847	0.0204494	0.0143416	914/1794/5788/4118/23180/10347/858	7
BP	GO:0060706	cell differentiation involved in embryonic placenta development	7/1607	25/18723	0.00408847	0.0204494	0.0143416	8320/639/6789/9021/10049/79977/3856	7
BP	GO:0072207	metanephric epithelium development	7/1607	25/18723	0.00408847	0.0204494	0.0143416	6772/6662/7477/10413/3280/55366/130497	7
BP	GO:1902993	positive regulation of amyloid precursor protein catabolic process	7/1607	25/18723	0.00408847	0.0204494	0.0143416	3458/7124/4067/9619/9475/1942/1944	7
BP	GO:1903901	negative regulation of viral life cycle	7/1607	25/18723	0.00408847	0.0204494	0.0143416	684/8519/2219/4061/10410/10581/8547	7
BP	GO:0009595	detection of biotic stimulus	9/1607	38/18723	0.00409349	0.0204494	0.0143416	3105/3106/23643/56253/64581/114548/64127/7096/10413	9
BP	GO:0032373	positive regulation of sterol transport	9/1607	38/18723	0.00409349	0.0204494	0.0143416	348/10062/1071/4792/9619/10347/19/21/26154	9
BP	GO:0032376	positive regulation of cholesterol transport	9/1607	38/18723	0.00409349	0.0204494	0.0143416	348/10062/1071/4792/9619/10347/19/21/26154	9
BP	GO:0032941	secretion by tissue	9/1607	38/18723	0.00409349	0.0204494	0.0143416	1535/497189/10062/100/4883/1131/1956/1952/362	9
BP	GO:0097242	amyloid-beta clearance	9/1607	38/18723	0.00409349	0.0204494	0.0143416	3458/3689/8685/718/348/7124/10347/4038/3480	9
BP	GO:0045834	positive regulation of lipid metabolic process	23/1607	149/18723	0.00416921	0.0208094	0.0145941	6363/930/1236/3458/972/341/2185/6366/348/2268/7124/10062/4067/2322/64127/9619/3553/225/10891/8660/5743/1917/2181	23
BP	GO:0045667	regulation of osteoblast differentiation	21/1607	132/18723	0.00421344	0.0209956	0.0147247	8519/10507/7124/9770/10312/338773/4208/3572/3570/51232/652/2263/6662/56998/25805/7477/10413/2201/1499/255743/658	21
BP	GO:0050807	regulation of synapse organization	30/1607	211/18723	0.00421393	0.0209956	0.0147247	3587/5552/10507/348/7124/51225/2534/64218/2213/10288/4208/5800/1605/27286/57549/10458/378/4038/7058/5789/1942/2049/25978/5764/25791/10160/84189/7846/2239/351	30
BP	GO:0031532	actin cytoskeleton reorganization	18/1607	107/18723	0.00425364	0.0211193	0.0148115	5341/3059/9535/64098/2185/26228/397/1436/51225/10788/51676/116985/10458/10278/27032/7082/55971/1525	18
BP	GO:0042303	molting cycle	18/1607	107/18723	0.00425364	0.0211193	0.0148115	7124/80326/3516/596/4038/2263/6662/135228/55504/27152/5743/1956/55366/1499/7042/10848/3868/25928	18
BP	GO:0042633	hair cycle	18/1607	107/18723	0.00425364	0.0211193	0.0148115	7124/80326/3516/596/4038/2263/6662/135228/55504/27152/5743/1956/55366/1499/7042/10848/3868/25928	18
BP	GO:0051341	regulation of oxidoreductase activity	18/1607	107/18723	0.00425364	0.0211193	0.0148115	3001/3458/2185/348/1535/7124/2643/2208/11035/64127/4790/2771/1594/3553/1907/4883/23576/1956	18
BP	GO:1903034	regulation of response to wounding	25/1607	167/18723	0.00437676	0.0217116	0.0152268	240/7128/348/7124/710/64581/10019/5345/7391/7494/2811/7852/51330/135228/4638/23189/5764/7001/7057/3688/9076/100506658/6558/928/6696	25
BP	GO:0060191	regulation of lipase activity	16/1607	91/18723	0.00438109	0.0217142	0.0152286	6352/3702/341/942/10062/5330/5031/7294/6401/2769/1902/378/2263/1956/6272/51129	16
BP	GO:0043433	negative regulation of DNA-binding transcription factor activity	27/1607	185/18723	0.00448856	0.0222274	0.0155885	9447/8320/84166/6688/7128/7293/84875/29108/6375/1240/6737/1545/114548/6672/4792/64127/197358/10616/7187/7292/3162/5292/409/56998/3280/7001/55502	27
BP	GO:0043523	regulation of neuron apoptotic process	30/1607	212/18723	0.00451645	0.022346	0.0156717	11151/2185/356/7305/348/6347/7124/6648/3717/2534/101/7832/1522/6376/558/4208/5641/3162/84678/409/596/7020/10891/2632/5803/23321/1499/7042/7021/2065	30
BP	GO:0008286	insulin receptor signaling pathway	19/1607	116/18723	0.0045606	0.0225448	0.0158111	51237/5579/8651/5305/5919/5588/5791/896/9021/2771/2308/3553/2529/10458/8660/23189/55971/858/3480	19
BP	GO:0003338	metanephros morphogenesis	8/1607	32/18723	0.00469432	0.0231856	0.0162606	6772/10409/652/6662/7477/3280/55366/1499	8
BP	GO:0034446	substrate adhesion-dependent cell spreading	18/1607	108/18723	0.00470508	0.0232185	0.0162837	2633/3695/83706/9404/64098/201294/57580/3676/558/1955/81848/1942/3685/2049/10675/23189/10631/8324	18
BP	GO:0007566	embryo implantation	11/1607	53/18723	0.00472071	0.0232552	0.0163094	4318/397/7048/7076/3553/2529/5618/7422/51673/5743/6696	11
BP	GO:0008347	glial cell migration	11/1607	53/18723	0.00472071	0.0232552	0.0163094	1880/26228/6347/729230/6376/1435/23353/1464/1499/7042/928	11
BP	GO:0003188	heart valve formation	5/1607	14/18723	0.00479353	0.0234971	0.016479	10439/6662/23462/1942/23493	5
BP	GO:0031650	regulation of heat generation	5/1607	14/18723	0.00479353	0.0234971	0.016479	7124/3553/10874/5743/8862	5
BP	GO:0035589	G protein-coupled purinergic nucleotide receptor signaling pathway	5/1607	14/18723	0.00479353	0.0234971	0.016479	286530/53829/5031/9934/29909	5
BP	GO:0070141	response to UV-A	5/1607	14/18723	0.00479353	0.0234971	0.016479	4318/7076/4312/4314/1956	5
BP	GO:0072160	nephron tubule epithelial cell differentiation	5/1607	14/18723	0.00479353	0.0234971	0.016479	6772/4208/10413/1499/130497	5
BP	GO:0098739	import across plasma membrane	26/1607	177/18723	0.00479465	0.0234971	0.016479	3458/51703/51296/51393/2534/5023/285195/2350/6518/10268/6507/6515/6546/6529/55503/6513/221074/8660/6523/80131/481/7057/3688/476/25800/6558	26
BP	GO:0043616	keratinocyte proliferation	10/1607	46/18723	0.00490155	0.02395	0.0167967	64919/2263/135228/10413/27152/195814/57152/58495/3664/1012	10
BP	GO:0022404	molting cycle process	15/1607	84/18723	0.00490817	0.02395	0.0167967	7124/80326/3516/596/4038/2263/6662/135228/55504/27152/1956/55366/1499/7042/25928	15
BP	GO:0022405	hair cycle process	15/1607	84/18723	0.00490817	0.02395	0.0167967	7124/80326/3516/596/4038/2263/6662/135228/55504/27152/1956/55366/1499/7042/25928	15
BP	GO:0032370	positive regulation of lipid transport	15/1607	84/18723	0.00490817	0.02395	0.0167967	51703/356/348/10062/1071/4792/9619/10347/3553/19/160518/21/1622/26154/6696	15
BP	GO:0045445	myoblast differentiation	15/1607	84/18723	0.00490817	0.02395	0.0167967	4283/3627/7124/6361/825/4208/55796/3516/23236/1841/652/6662/6382/84466/25928	15
BP	GO:0045823	positive regulation of heart contraction	9/1607	39/18723	0.00492395	0.0239858	0.0168217	2643/100/1907/10874/23493/7168/8862/476/7042	9
BP	GO:1901861	regulation of muscle tissue development	9/1607	39/18723	0.00492395	0.0239858	0.0168217	51176/4208/596/8531/652/10891/84466/4015/1499	9
BP	GO:0014902	myotube differentiation	19/1607	117/18723	0.0050179	0.0244225	0.017128	4283/3627/963/51177/3566/338773/3792/10938/4208/7494/596/9518/85461/8538/858/1827/92737/6272/928	19
BP	GO:0042552	myelination	21/1607	134/18723	0.00503529	0.0244861	0.0171726	8530/4118/1890/7133/1075/3687/4155/3792/23136/7852/225/1605/7368/152189/26022/2817/5764/5803/114569/1499/928	21
BP	GO:0097193	intrinsic apoptotic signaling pathway	38/1607	288/18723	0.00518068	0.0251367	0.0176289	3932/972/7133/4318/3428/6279/7124/6648/3717/489/29108/2537/837/1545/9641/6280/11035/5371/6387/79156/1396/597/7186/9709/3162/7494/4217/151126/1870/596/8531/138065/83787/10962/5743/53832/64065/664	38
BP	GO:0042537	benzene-containing compound metabolic process	7/1607	26/18723	0.00518679	0.0251367	0.0176289	3620/6999/169355/116285/125061/51166/5446	7
BP	GO:1900017	positive regulation of cytokine production involved in inflammatory response	7/1607	26/18723	0.00518679	0.0251367	0.0176289	115362/923/63940/7124/64581/64127/4615	7
BP	GO:1902656	calcium ion import into cytosol	7/1607	26/18723	0.00518679	0.0251367	0.0176289	931/51393/2534/5023/10268/6546/55503	7
BP	GO:0001763	morphogenesis of a branching structure	28/1607	196/18723	0.00520911	0.0252233	0.0176897	639/7052/7124/1512/6789/51176/1522/5371/7048/84870/9021/53335/1435/596/1605/652/2263/6662/441478/10765/56998/7422/10413/6692/55366/79977/1499/255743	28
BP	GO:0045669	positive regulation of osteoblast differentiation	13/1607	69/18723	0.00535473	0.0257604	0.0180663	8519/338773/4208/3572/3570/652/56998/7477/10413/2201/1499/255743/658	13
BP	GO:0060193	positive regulation of lipase activity	13/1607	69/18723	0.00535473	0.0257604	0.0180663	6352/3702/942/10062/5330/5031/7294/6401/2769/1902/378/2263/1956	13
BP	GO:0002834	regulation of response to tumor cell	6/1607	20/18723	0.00535634	0.0257604	0.0180663	29126/10666/11126/56253/3592/3140	6
BP	GO:0002837	regulation of immune response to tumor cell	6/1607	20/18723	0.00535634	0.0257604	0.0180663	29126/10666/11126/56253/3592/3140	6
BP	GO:0032495	response to muramyl dipeptide	6/1607	20/18723	0.00535634	0.0257604	0.0180663	7128/26191/22861/4792/64127/3663	6
BP	GO:0060252	positive regulation of glial cell proliferation	6/1607	20/18723	0.00535634	0.0257604	0.0180663	4049/7124/4067/5583/3553/1956	6
BP	GO:0060339	negative regulation of type I interferon-mediated signaling pathway	6/1607	20/18723	0.00535634	0.0257604	0.0180663	84166/9636/4938/6773/4321/103	6
BP	GO:1990182	exosomal secretion	6/1607	20/18723	0.00535634	0.0257604	0.0180663	3458/5873/6385/10987/6382/10079	6
BP	GO:0009410	response to xenobiotic stimulus	56/1607	462/18723	0.00537035	0.0258059	0.0180982	952/9447/6772/1536/4049/3932/3071/2185/1535/2203/6648/2534/100/4067/1545/5243/5142/6507/567/7048/10628/6546/4208/2326/3162/57552/3553/29785/19/7852/596/5019/116285/10891/3291/2941/1644/590/670/65985/79001/21/3485/5764/5743/1956/8836/4646/4015/476/7042/768/5446/4257/7021/119391	56
BP	GO:0007589	body fluid secretion	16/1607	93/18723	0.00544858	0.0260934	0.0182999	1535/497189/4939/10062/100/6776/7494/4883/5618/7422/1131/1956/8862/1952/362/2030	16
BP	GO:0033273	response to vitamin	16/1607	93/18723	0.00544858	0.0260934	0.0182999	3627/958/3600/6648/100/2350/249/1594/57817/5292/590/5764/5743/1956/10631/6696	16
BP	GO:0097306	cellular response to alcohol	16/1607	93/18723	0.00544858	0.0260934	0.0182999	11184/1536/6688/6648/5734/5031/54464/54331/7292/6354/10365/19/1605/3728/65985/1499	16
BP	GO:0106027	neuron projection organization	16/1607	93/18723	0.00544858	0.0260934	0.0182999	55619/348/51225/2534/2213/5641/225/10458/85461/1942/2049/5357/25791/8976/3480/351	16
BP	GO:0007492	endoderm development	14/1607	77/18723	0.00547461	0.026193	0.0183697	8320/3689/4318/3676/1847/1844/55614/1294/652/57669/3685/3693/1499/1301	14
BP	GO:0001706	endoderm formation	11/1607	54/18723	0.00547861	0.026193	0.0183697	8320/3689/4318/3676/1847/1844/1294/3685/3693/1499/1301	11
BP	GO:0001656	metanephros development	15/1607	85/18723	0.0054986	0.0262444	0.0184057	6772/1512/10409/596/79191/652/6662/7477/10413/3280/55366/1499/130497/7021/153572	15
BP	GO:0098773	skin epidermis development	15/1607	85/18723	0.0054986	0.0262444	0.0184057	7124/80326/3516/596/4038/2263/6662/135228/55504/27152/1956/55366/1499/7042/25928	15
BP	GO:0048863	stem cell differentiation	29/1607	206/18723	0.00557039	0.0265647	0.0186304	5788/10538/10507/64218/51755/80326/84541/5610/81606/4222/4208/5008/10443/3516/83959/652/2263/6662/4902/10413/3280/4072/5764/58495/1499/7042/399694/130497/3875	29
BP	GO:0090257	regulation of muscle system process	34/1607	252/18723	0.00560904	0.0267266	0.0187439	7133/199/497189/5023/100/274/5142/6546/57817/2308/3572/1605/9475/10398/51196/3164/10891/3728/1907/9569/10874/114907/7168/481/5743/1131/1264/476/1832/54206/1824/255743/1829/5318	34
BP	GO:0003382	epithelial cell morphogenesis	8/1607	33/18723	0.00573892	0.0273225	0.0191618	64919/196383/2195/57669/57111/2317/23022/79977	8
BP	GO:0031641	regulation of myelination	10/1607	47/18723	0.00575754	0.0273652	0.0191918	8530/1890/7133/1075/3687/1605/26022/5764/5803/1499	10
BP	GO:0035850	epithelial cell differentiation involved in kidney development	10/1607	47/18723	0.00575754	0.0273652	0.0191918	6772/4318/10409/4208/5800/59/652/10413/1499/130497	10
BP	GO:0010001	glial cell differentiation	31/1607	225/18723	0.0058557	0.0278084	0.0195026	3458/712/7133/6279/7124/274/4067/51176/6280/1445/3572/7852/1605/5080/6662/4137/10675/26022/79006/3280/2817/5764/6692/1956/5803/92737/1499/664/928/2065/351	31
BP	GO:0010863	positive regulation of phospholipase C activity	9/1607	40/18723	0.00587936	0.0278277	0.0195162	3702/942/5330/5031/7294/6401/2769/1902/1956	9
BP	GO:0043001	Golgi to plasma membrane protein transport	9/1607	40/18723	0.00587936	0.0278277	0.0195162	10791/10133/1445/23062/9581/27032/10434/2181/3875	9
BP	GO:0070266	necroptotic process	9/1607	40/18723	0.00587936	0.0278277	0.0195162	356/330/7124/11035/197259/10616/355/8531/291	9
BP	GO:0072210	metanephric nephron development	9/1607	40/18723	0.00587936	0.0278277	0.0195162	6772/652/6662/3280/55366/1499/130497/7021/153572	9
BP	GO:1904062	regulation of cation transmembrane transport	45/1607	357/18723	0.00590303	0.0279164	0.0195784	4283/3627/930/6373/11151/3458/2185/4318/5777/6347/54923/1535/729230/5336/6375/2534/5023/274/10312/4067/2745/5031/5142/54997/10268/3792/53827/6546/1318/825/6376/4208/57817/1729/784/3799/27075/91404/10891/23327/149111/481/3688/130497/351	45
BP	GO:0007272	ensheathment of neurons	21/1607	136/18723	0.00598527	0.0282582	0.0198181	8530/4118/1890/7133/1075/3687/4155/3792/23136/7852/225/1605/7368/152189/26022/2817/5764/5803/114569/1499/928	21
BP	GO:0008366	axon ensheathment	21/1607	136/18723	0.00598527	0.0282582	0.0198181	8530/4118/1890/7133/1075/3687/4155/3792/23136/7852/225/1605/7368/152189/26022/2817/5764/5803/114569/1499/928	21
BP	GO:0051271	negative regulation of cellular component movement	46/1607	367/18723	0.00601154	0.0283587	0.0198886	10563/972/684/7454/8519/6366/199/26228/348/393/6347/397/7124/51466/100/274/1545/5734/11314/6672/6387/131450/7076/6370/6376/4208/5176/22846/3162/5800/596/1605/23236/91862/10891/3728/65009/7168/23189/5764/8976/7057/7414/57152/3868/928	46
BP	GO:0019080	viral gene expression	16/1607	94/18723	0.00605642	0.0285466	0.0200204	6352/6351/83666/84875/6737/51176/6480/27090/10410/6483/4245/6482/11320/7391/10610/25833	16
BP	GO:0060761	negative regulation of response to cytokine stimulus	15/1607	86/18723	0.00614507	0.0289405	0.0202966	6352/5788/54625/84166/9636/26228/114769/4938/10062/6773/4321/10019/7850/103/7837	15
BP	GO:0043524	negative regulation of neuron apoptotic process	22/1607	145/18723	0.00615038	0.0289415	0.0202973	11151/2185/348/6347/6648/3717/2534/101/7832/6376/558/4208/5641/3162/84678/409/596/10891/2632/5803/7021/2065	22
BP	GO:0006919	activation of cysteine-type endopeptidase activity involved in apoptotic process	14/1607	78/18723	0.00615817	0.0289541	0.0203061	3932/7805/356/6279/7124/3717/489/29108/1512/5023/6280/22861/5371/4137	14
BP	GO:0048545	response to steroid hormone	43/1607	339/18723	0.00627784	0.0294923	0.0206836	952/1536/199/1535/7124/10062/3717/2322/249/7048/81606/10628/5176/1601/2308/596/306/652/23462/3291/55885/6382/590/7477/114907/10413/21/2706/3485/5764/5743/1956/8754/7057/4015/476/9076/7042/56937/54206/760/2104/6696	43
BP	GO:0048016	inositol phosphate-mediated signaling	11/1607	55/18723	0.00632924	0.0297092	0.0208357	374403/5336/7124/64581/5533/3632/51196/1907/2274/1827/9455	11
BP	GO:1905952	regulation of lipid localization	26/1607	181/18723	0.00643992	0.0302038	0.0211826	341/51703/718/356/348/6850/7124/10062/1071/9641/4792/4790/10938/9619/10347/3553/19/160518/8660/10765/3685/21/1622/26154/7057/6696	26
BP	GO:0001958	endochondral ossification	7/1607	27/18723	0.00649242	0.0302252	0.0211976	338773/249/4208/652/1749/4322/1280	7
BP	GO:0007263	nitric oxide mediated signal transduction	7/1607	27/18723	0.00649242	0.0302252	0.0211976	348/2357/23576/6690/7422/1956/7057	7
BP	GO:0033688	regulation of osteoblast proliferation	7/1607	27/18723	0.00649242	0.0302252	0.0211976	338773/5610/596/2263/5364/4883/3685	7
BP	GO:0036075	replacement ossification	7/1607	27/18723	0.00649242	0.0302252	0.0211976	338773/249/4208/652/1749/4322/1280	7
BP	GO:0042104	positive regulation of activated T cell proliferation	7/1607	27/18723	0.00649242	0.0302252	0.0211976	6504/3594/29108/3559/51561/126259/3485	7
BP	GO:0042402	cellular biogenic amine catabolic process	7/1607	27/18723	0.00649242	0.0302252	0.0211976	3620/6999/169355/196743/26002/501/125061	7
BP	GO:0048873	homeostasis of number of cells within a tissue	7/1607	27/18723	0.00649242	0.0302252	0.0211976	11151/54440/729230/3574/1435/596/6662	7
BP	GO:0071624	positive regulation of granulocyte chemotaxis	7/1607	27/18723	0.00649242	0.0302252	0.0211976	6363/5880/1236/972/3071/6366/6375	7
BP	GO:0098901	regulation of cardiac muscle cell action potential	7/1607	27/18723	0.00649242	0.0302252	0.0211976	274/3728/1832/1525/1824/1829/5318	7
BP	GO:0055123	digestive system development	21/1607	137/18723	0.00651275	0.030295	0.0212465	639/7124/100/7048/5919/3572/64220/596/652/2263/57669/2049/579/10413/3280/1956/55366/58495/1499/7042/23242	21
BP	GO:0014013	regulation of gliogenesis	17/1607	103/18723	0.00652891	0.0303204	0.0212644	4049/7133/7124/274/4067/5583/3553/3572/7852/1605/26022/3280/5764/6692/1956/5803/1499	17
BP	GO:0090277	positive regulation of peptide hormone secretion	17/1607	103/18723	0.00652891	0.0303204	0.0212644	952/640/3717/51762/9619/8111/65220/55450/5019/3799/8660/65985/7447/10874/1956/8862/2922	17
BP	GO:0010820	positive regulation of T cell chemotaxis	5/1607	15/18723	0.00668803	0.0309076	0.0216762	10563/6352/6366/729230/6375	5
BP	GO:0045064	T-helper 2 cell differentiation	5/1607	15/18723	0.00668803	0.0309076	0.0216762	942/10538/3566/114548/7292	5
BP	GO:0045346	regulation of MHC class II biosynthetic process	5/1607	15/18723	0.00668803	0.0309076	0.0216762	3458/6688/3717/113277/7494	5
BP	GO:0071474	cellular hyperosmotic response	5/1607	15/18723	0.00668803	0.0309076	0.0216762	92241/8531/6513/80303/54206	5
BP	GO:0086069	bundle of His cell to Purkinje myocyte communication	5/1607	15/18723	0.00668803	0.0309076	0.0216762	3728/1832/1824/1829/5318	5
BP	GO:1901741	positive regulation of myoblast fusion	5/1607	15/18723	0.00668803	0.0309076	0.0216762	4283/963/3566/10938/9518	5
BP	GO:0007611	learning or memory	34/1607	255/18723	0.00671986	0.0310295	0.0217616	894/348/497189/2534/7832/567/23208/10288/4208/5641/814/10347/5176/84446/64220/23236/3776/6529/378/85461/22941/4137/2628/65009/590/5764/5743/1956/3688/5803/1827/7436/84152/351	34
BP	GO:0030900	forebrain development	47/1607	379/18723	0.00673249	0.0310625	0.0217848	80709/7305/64919/2534/2113/51176/9760/7832/567/6387/597/6546/558/10460/22809/84678/7852/3516/51199/3337/5080/23236/306/3799/79600/6513/652/10891/2263/55970/23353/85458/123016/6496/2049/25911/7477/4642/3280/5764/66000/10579/1749/1499/22903/664/351	47
BP	GO:0050803	regulation of synapse structure or activity	30/1607	218/18723	0.0067411	0.0310769	0.0217949	3587/5552/10507/348/7124/51225/2534/64218/2213/10288/4208/5800/1605/27286/57549/10458/378/4038/7058/5789/1942/2049/25978/5764/25791/10160/84189/7846/2239/351	30
BP	GO:0070588	calcium ion transmembrane transport	40/1607	312/18723	0.00685603	0.0315812	0.0221485	4283/6363/3627/930/1236/6373/11151/3932/5788/255231/2185/6366/356/5777/54923/1535/51393/5336/489/6375/2534/5023/274/4067/5031/5142/10268/6546/825/6376/1729/5027/784/57419/55503/27075/91404/3685/27032/481	40
BP	GO:0061138	morphogenesis of a branching epithelium	26/1607	182/18723	0.00691719	0.0318288	0.0223222	7052/7124/1512/6789/51176/1522/5371/7048/84870/9021/1435/596/1605/652/2263/6662/441478/10765/56998/7422/10413/6692/55366/79977/1499/255743	26
BP	GO:0086004	regulation of cardiac muscle cell contraction	8/1607	34/18723	0.00695133	0.0318288	0.0223222	274/5142/3728/476/1832/1824/1829/5318	8
BP	GO:0001502	cartilage condensation	6/1607	21/18723	0.00696269	0.0318288	0.0223222	6662/8538/658/1301/1280/4256	6
BP	GO:0007252	I-kappaB phosphorylation	6/1607	21/18723	0.00696269	0.0318288	0.0223222	5336/7124/9641/140885/6376/7186	6
BP	GO:0038083	peptidyl-tyrosine autophosphorylation	6/1607	21/18723	0.00696269	0.0318288	0.0223222	3702/2185/7294/7422/1956/3480	6
BP	GO:0046597	negative regulation of viral entry into host cell	6/1607	21/18723	0.00696269	0.0318288	0.0223222	8519/2219/4061/10410/10581/8547	6
BP	GO:0061081	positive regulation of myeloid leukocyte cytokine production involved in immune response	6/1607	21/18723	0.00696269	0.0318288	0.0223222	972/7805/3135/5336/10859/23586	6
BP	GO:0071498	cellular response to fluid shear stress	6/1607	21/18723	0.00696269	0.0318288	0.0223222	2185/7980/4208/10365/5743/760	6
BP	GO:0097734	extracellular exosome biogenesis	6/1607	21/18723	0.00696269	0.0318288	0.0223222	3458/5873/6385/10987/6382/10079	6
BP	GO:0048634	regulation of muscle organ development	9/1607	41/18723	0.00697149	0.0318288	0.0223222	497189/51176/4208/596/8531/652/84466/4015/1499	9
BP	GO:1903524	positive regulation of blood circulation	9/1607	41/18723	0.00697149	0.0318288	0.0223222	2643/100/1907/10874/23493/7168/8862/476/7042	9
BP	GO:0046622	positive regulation of organ growth	11/1607	56/18723	0.00728001	0.0332107	0.0232914	54440/10409/3574/4208/57817/5292/3516/8531/2263/23493/10413	11
BP	GO:0001933	negative regulation of protein phosphorylation	43/1607	342/18723	0.00731075	0.0333241	0.0233709	3458/5788/54625/11006/10507/64092/7128/5777/348/8651/9770/26191/29108/4067/64780/11314/9961/10019/3087/6546/79899/9021/140885/3553/5800/409/103/5080/55450/200734/81848/10217/652/10891/1028/6690/135228/79007/56937/54206/100506658/9052/84152	43
BP	GO:0048639	positive regulation of developmental growth	25/1607	174/18723	0.00742441	0.0335842	0.0235533	54440/10507/51393/57699/6387/7048/10409/3574/825/4208/57817/5292/1435/7852/3516/596/23236/8531/2263/23327/4137/7422/23493/10413/5357	25
BP	GO:0003073	regulation of systemic arterial blood pressure	16/1607	96/18723	0.00743632	0.0335842	0.0235533	1535/6648/1522/6518/5919/5345/5800/55450/2028/3291/1907/23576/10874/7168/8862/10631	16
BP	GO:0015914	phospholipid transport	16/1607	96/18723	0.00743632	0.0335842	0.0235533	341/356/348/1071/5243/9619/338440/10347/57198/19/5027/10577/10079/21/1622/26154	16
BP	GO:0002291	T cell activation via T cell receptor contact with antigen bound to MHC molecule on antigen presenting cell	4/1607	10/18723	0.00744474	0.0335842	0.0235533	10875/54518/3965/10859	4
BP	GO:0015911	long-chain fatty acid import across plasma membrane	4/1607	10/18723	0.00744474	0.0335842	0.0235533	51703/6513/8660/7057	4
BP	GO:0033089	positive regulation of T cell differentiation in thymus	4/1607	10/18723	0.00744474	0.0335842	0.0235533	3575/10125/100/101	4
BP	GO:0042368	vitamin D biosynthetic process	4/1607	10/18723	0.00744474	0.0335842	0.0235533	3458/7124/4790/1594	4
BP	GO:0042996	regulation of Golgi to plasma membrane protein transport	4/1607	10/18723	0.00744474	0.0335842	0.0235533	1445/27032/10434/2181	4
BP	GO:0045348	positive regulation of MHC class II biosynthetic process	4/1607	10/18723	0.00744474	0.0335842	0.0235533	3458/3717/113277/7494	4
BP	GO:0060272	embryonic skeletal joint morphogenesis	4/1607	10/18723	0.00744474	0.0335842	0.0235533	652/1499/130497/1280	4
BP	GO:0060439	trachea morphogenesis	4/1607	10/18723	0.00744474	0.0335842	0.0235533	7048/652/7477/1499	4
BP	GO:0097278	complement-dependent cytotoxicity	4/1607	10/18723	0.00744474	0.0335842	0.0235533	718/5873/3075/1604	4
BP	GO:2000601	positive regulation of Arp2/3 complex-mediated actin nucleation	4/1607	10/18723	0.00744474	0.0335842	0.0235533	7454/9873/10787/8976	4
BP	GO:0001649	osteoblast differentiation	31/1607	229/18723	0.00754279	0.0339725	0.0238256	8519/10507/7124/9770/10312/51176/338773/249/4208/3572/3570/103/51232/3381/652/2263/6662/56998/25805/22801/7477/10413/55366/2274/4015/2201/1749/1499/255743/658/6696	31
BP	GO:0071695	anatomical structure maturation	31/1607	229/18723	0.00754279	0.0339725	0.0238256	6363/712/10507/718/2185/6366/695/3600/1235/4066/29887/9985/64581/6376/558/8419/10365/53335/994/3516/596/1605/5364/6496/6690/631/7422/3280/1499/7042/351	31
BP	GO:1903036	positive regulation of response to wounding	13/1607	72/18723	0.00773396	0.0348059	0.0244101	64581/5345/7391/7494/7852/4638/23189/5764/7001/7057/3688/9076/100506658	13
BP	GO:0030100	regulation of endocytosis	29/1607	211/18723	0.00776297	0.0349088	0.0244823	6363/341/3071/718/6366/26228/348/5336/6850/10062/933/274/10859/11314/567/6401/23208/5533/558/10347/1601/409/23327/3685/7422/8862/8976/977/1012	29
BP	GO:0002762	negative regulation of myeloid leukocyte differentiation	10/1607	49/18723	0.00781544	0.0350828	0.0246043	714/11006/3635/11025/4067/10859/8111/10272/10234/1499	10
BP	GO:0050832	defense response to fungus	10/1607	49/18723	0.00781544	0.0350828	0.0246043	10578/6688/6279/5336/6280/64581/5919/26253/57817/23406	10
BP	GO:0051384	response to glucocorticoid	22/1607	148/18723	0.00782021	0.0350828	0.0246043	199/7124/2322/249/5176/2308/596/306/23462/3291/6382/590/7477/114907/21/2706/3485/5743/1956/8754/9076/54206	22
BP	GO:0002262	myeloid cell homeostasis	23/1607	157/18723	0.00791153	0.0354644	0.0248719	6772/3059/3071/5293/9636/3635/6688/729230/3717/2113/4067/5142/567/10019/558/57817/3718/10365/3162/103/4151/652/7422	23
BP	GO:0060538	skeletal muscle organ development	24/1607	166/18723	0.00796175	0.0356614	0.0250101	10791/7832/10409/3792/23764/3344/4208/51676/9242/64220/596/1605/140465/8531/3164/8819/2317/2817/84466/858/1827/92737/1499/2006	24
BP	GO:1905475	regulation of protein localization to membrane	25/1607	175/18723	0.00797615	0.0356976	0.0250355	3002/2633/3458/3689/7124/51225/2534/5583/10268/391/1445/1601/1605/784/3799/4038/27032/2817/5764/5357/1956/3688/10434/2181/2239	25
BP	GO:0006972	hyperosmotic response	7/1607	28/18723	0.00802744	0.035758	0.0250779	92241/8531/6513/9076/80303/54206/6558	7
BP	GO:0010460	positive regulation of heart rate	7/1607	28/18723	0.00802744	0.035758	0.0250779	2643/100/1907/10874/23493/7168/8862	7
BP	GO:0034123	positive regulation of toll-like receptor signaling pathway	7/1607	28/18723	0.00802744	0.035758	0.0250779	3430/1535/26191/10062/91543/57590/7096	7
BP	GO:0045671	negative regulation of osteoclast differentiation	7/1607	28/18723	0.00802744	0.035758	0.0250779	11006/3635/11025/10859/10272/10234/1499	7
BP	GO:0090200	positive regulation of release of cytochrome c from mitochondria	7/1607	28/18723	0.00802744	0.035758	0.0250779	4318/29108/8743/638/57539/10962/664	7
BP	GO:1903020	positive regulation of glycoprotein metabolic process	7/1607	28/18723	0.00802744	0.035758	0.0250779	6363/1236/6366/3600/90865/23236/1499	7
BP	GO:0006040	amino sugar metabolic process	9/1607	42/18723	0.0082123	0.0364385	0.0255551	5973/6480/80896/216/4245/6482/5238/2135/9469	9
BP	GO:0007520	myoblast fusion	9/1607	42/18723	0.0082123	0.0364385	0.0255551	4283/3627/963/51177/3566/10938/9518/85461/928	9
BP	GO:0043507	positive regulation of JUN kinase activity	9/1607	42/18723	0.0082123	0.0364385	0.0255551	6363/221472/2185/6850/7124/7186/5871/4217/7984	9
BP	GO:0045687	positive regulation of glial cell differentiation	9/1607	42/18723	0.0082123	0.0364385	0.0255551	7133/274/3572/7852/1605/3280/5764/6692/5803	9
BP	GO:1900274	regulation of phospholipase C activity	9/1607	42/18723	0.0082123	0.0364385	0.0255551	3702/942/5330/5031/7294/6401/2769/1902/1956	9
BP	GO:0002244	hematopoietic progenitor cell differentiation	18/1607	114/18723	0.00831036	0.0368448	0.02584	5341/5788/10538/6688/5777/23495/1436/2322/5610/4222/5008/10443/103/596/652/10272/3280/5803	18
BP	GO:0010883	regulation of lipid storage	11/1607	57/18723	0.00833851	0.0368651	0.0258543	718/7124/10062/9641/4792/4790/10938/9619/19/4232/3685	11
BP	GO:0001893	maternal placenta development	8/1607	35/18723	0.00834744	0.0368651	0.0258543	639/1594/10935/51673/2706/5764/5743/6696	8
BP	GO:0006471	protein ADP-ribosylation	8/1607	35/18723	0.00834744	0.0368651	0.0258543	3458/54625/83666/84875/64761/165631/79668/378	8
BP	GO:0033280	response to vitamin D	8/1607	35/18723	0.00834744	0.0368651	0.0258543	3627/3600/249/1594/5292/5764/5743/6696	8
BP	GO:0046627	negative regulation of insulin receptor signaling pathway	8/1607	35/18723	0.00834744	0.0368651	0.0258543	5579/8651/5305/5588/5791/9021/3553/23189	8
BP	GO:0032368	regulation of lipid transport	22/1607	149/18723	0.00845267	0.0373009	0.0261599	341/51703/356/348/6850/10062/1071/4792/4790/9619/10347/3553/19/160518/8660/10765/3685/21/1622/26154/7057/6696	22
BP	GO:0031960	response to corticosteroid	24/1607	167/18723	0.00856343	0.0377603	0.0264821	1536/199/1535/7124/2322/249/5176/2308/596/306/23462/3291/6382/590/7477/114907/21/2706/3485/5743/1956/8754/9076/54206	24
BP	GO:0015909	long-chain fatty acid transport	12/1607	65/18723	0.00860999	0.0378773	0.0265641	51703/348/6850/26279/5320/11001/225/6513/8660/4828/7057/2181	12
BP	GO:0048524	positive regulation of viral process	12/1607	65/18723	0.00860999	0.0378773	0.0265641	6352/972/920/3965/6737/940/3434/10475/558/103/25978/858	12
BP	GO:0072577	endothelial cell apoptotic process	12/1607	65/18723	0.00860999	0.0378773	0.0265641	3135/356/7128/958/6347/959/7124/3676/11126/4217/7057/51129	12
BP	GO:0072088	nephron epithelium morphogenesis	13/1607	73/18723	0.00868974	0.0381689	0.0267687	6772/596/79191/652/6662/56998/7422/3280/55366/1499/255743/130497/153572	13
BP	GO:1904427	positive regulation of calcium ion transmembrane transport	13/1607	73/18723	0.00868974	0.0381689	0.0267687	4283/3627/930/6373/5336/6375/5023/5031/10268/825/6376/784/481	13
BP	GO:1905477	positive regulation of protein localization to membrane	17/1607	106/18723	0.0086994	0.0381818	0.0267777	3002/3458/3689/7124/2534/5583/10268/391/784/3799/4038/27032/5764/5357/1956/3688/2181	17
BP	GO:0043583	ear development	29/1607	213/18723	0.00881968	0.0386798	0.027127	497189/4647/83605/3516/125488/64220/596/6385/3776/7020/652/2263/6662/123016/579/23493/2706/3280/5357/341640/4646/84189/121227/1749/54845/7042/130497/1301/1280	29
BP	GO:0002053	positive regulation of mesenchymal cell proliferation	6/1607	22/18723	0.00889053	0.0388704	0.0272606	6772/7048/2263/6662/8660/1499	6
BP	GO:0002320	lymphoid progenitor cell differentiation	6/1607	22/18723	0.00889053	0.0388704	0.0272606	10538/6688/2322/596/652/3280	6
BP	GO:0010310	regulation of hydrogen peroxide metabolic process	6/1607	22/18723	0.00889053	0.0388704	0.0272606	5880/6648/2534/4314/90527/7001	6
BP	GO:0034755	iron ion transmembrane transport	6/1607	22/18723	0.00889053	0.0388704	0.0272606	3458/286133/57817/81894/30061/57348	6
BP	GO:1901888	regulation of cell junction assembly	28/1607	204/18723	0.008943	0.0390697	0.0274004	10507/7124/51225/5583/64218/151306/2889/4208/3553/6385/27286/79191/9475/7058/57669/5789/2049/92359/7422/7082/2824/10160/84189/7057/7414/9076/2239/351	28
BP	GO:0035296	regulation of tube diameter	21/1607	141/18723	0.00901661	0.0391762	0.0274751	952/348/6648/5023/2643/6916/3792/6546/5345/10911/10365/27345/9475/59/1907/4883/57539/5743/1131/1956/8862	21
BP	GO:0097746	blood vessel diameter maintenance	21/1607	141/18723	0.00901661	0.0391762	0.0274751	952/348/6648/5023/2643/6916/3792/6546/5345/10911/10365/27345/9475/59/1907/4883/57539/5743/1131/1956/8862	21
BP	GO:0071825	protein-lipid complex subunit organization	10/1607	50/18723	0.00903618	0.0391762	0.0274751	341/348/274/7941/1071/5320/9619/10347/19/2181	10
BP	GO:0001574	ganglioside biosynthetic process	5/1607	16/18723	0.00905021	0.0391762	0.0274751	8869/7903/27090/6483/6482	5
BP	GO:0002713	negative regulation of B cell mediated immunity	5/1607	16/18723	0.00905021	0.0391762	0.0274751	1380/5777/1378/2213/1604	5
BP	GO:0002890	negative regulation of immunoglobulin mediated immune response	5/1607	16/18723	0.00905021	0.0391762	0.0274751	1380/5777/1378/2213/1604	5
BP	GO:0003084	positive regulation of systemic arterial blood pressure	5/1607	16/18723	0.00905021	0.0391762	0.0274751	1535/5919/55450/3291/10874	5
BP	GO:0034374	low-density lipoprotein particle remodeling	5/1607	16/18723	0.00905021	0.0391762	0.0274751	348/7941/1071/5320/9619	5
BP	GO:0045342	MHC class II biosynthetic process	5/1607	16/18723	0.00905021	0.0391762	0.0274751	3458/6688/3717/113277/7494	5
BP	GO:0051014	actin filament severing	5/1607	16/18723	0.00905021	0.0391762	0.0274751	9535/752/822/50853/11034	5
BP	GO:0070242	thymocyte apoptotic process	5/1607	16/18723	0.00905021	0.0391762	0.0274751	100/101/3718/652/1942	5
BP	GO:0070431	nucleotide-binding oligomerization domain containing 2 signaling pathway	5/1607	16/18723	0.00905021	0.0391762	0.0274751	7128/51296/26191/4792/64127	5
BP	GO:0042475	odontogenesis of dentin-containing tooth	15/1607	90/18723	0.00936681	0.0405157	0.0284146	64919/10312/51176/54757/80326/1441/1435/2308/4038/652/64065/1499/760/25818/25928	15
BP	GO:0002931	response to ischemia	11/1607	58/18723	0.00951247	0.0410519	0.0287906	1436/6376/1435/4217/5027/596/1978/9475/10891/2706/1827	11
BP	GO:0097035	regulation of membrane lipid distribution	11/1607	58/18723	0.00951247	0.0410519	0.0287906	356/5243/9619/338440/10347/57198/19/5027/10079/21/26154	11
BP	GO:2000736	regulation of stem cell differentiation	11/1607	58/18723	0.00951247	0.0410519	0.0287906	51755/5610/81606/5008/10443/83959/6662/10413/3280/5764/7042	11
BP	GO:0032526	response to retinoic acid	17/1607	107/18723	0.00953916	0.0411358	0.0288494	952/2185/1512/4067/54997/5176/23064/19/2263/6662/7477/10413/2706/3485/3294/8324/130497	17
BP	GO:0008625	extrinsic apoptotic signaling pathway via death domain receptors	14/1607	82/18723	0.00960333	0.0413641	0.0290095	356/6688/7128/7124/147138/6789/6672/3162/596/9531/7057/55179/658/6272	14
BP	GO:0061383	trabecula morphogenesis	9/1607	43/18723	0.00961395	0.0413641	0.0290095	10507/3516/23462/5364/23493/2274/2201/58495/7042	9
BP	GO:2001239	regulation of extrinsic apoptotic signaling pathway in absence of ligand	9/1607	43/18723	0.00961395	0.0413641	0.0290095	7124/2534/2537/3574/6376/3553/596/7001/1280	9
BP	GO:0090276	regulation of peptide hormone secretion	27/1607	196/18723	0.00965986	0.0415301	0.0291259	6352/952/3458/240/640/7124/3717/51762/10312/7351/23178/9619/8111/3553/65220/55450/5019/3799/8660/65985/7447/10874/1956/8862/26154/7021/2922	27
BP	GO:0071300	cellular response to retinoic acid	12/1607	66/18723	0.0097232	0.0417707	0.0292947	2185/4067/54997/5176/23064/19/2263/6662/7477/10413/8324/130497	12
BP	GO:0048844	artery morphogenesis	13/1607	74/18723	0.00973579	0.0417932	0.0293105	348/639/3516/64220/652/23462/7422/4638/23493/3280/3248/7042/7021	13
BP	GO:0035150	regulation of tube size	21/1607	142/18723	0.00975092	0.0418265	0.0293338	952/348/6648/5023/2643/6916/3792/6546/5345/10911/10365/27345/9475/59/1907/4883/57539/5743/1131/1956/8862	21
BP	GO:2001234	negative regulation of apoptotic signaling pathway	30/1607	224/18723	0.00980936	0.0418436	0.0293458	972/4318/7128/7124/6648/2534/2537/6387/3574/2771/6376/9709/3162/3553/7494/409/596/8531/652/28978/3685/83787/10413/5743/7001/7057/55179/1499/57630/1280	30
BP	GO:0002862	negative regulation of inflammatory response to antigenic stimulus	7/1607	29/18723	0.00981389	0.0418436	0.0293458	2268/6850/2534/4067/79651/2213/64127	7
BP	GO:0006688	glycosphingolipid biosynthetic process	7/1607	29/18723	0.00981389	0.0418436	0.0293458	8869/7903/27090/6483/7357/6482/7368	7
BP	GO:0009310	amine catabolic process	7/1607	29/18723	0.00981389	0.0418436	0.0293458	3620/6999/169355/196743/26002/501/125061	7
BP	GO:0019359	nicotinamide nucleotide biosynthetic process	7/1607	29/18723	0.00981389	0.0418436	0.0293458	3620/83666/84875/169355/65220/10135/125061	7
BP	GO:0019363	pyridine nucleotide biosynthetic process	7/1607	29/18723	0.00981389	0.0418436	0.0293458	3620/83666/84875/169355/65220/10135/125061	7
BP	GO:0031069	hair follicle morphogenesis	7/1607	29/18723	0.00981389	0.0418436	0.0293458	80326/596/2263/27152/1499/7042/25928	7
BP	GO:0033028	myeloid cell apoptotic process	7/1607	29/18723	0.00981389	0.0418436	0.0293458	5293/3665/80301/64127/4208/3661/596	7
BP	GO:0048592	eye morphogenesis	22/1607	151/18723	0.00984226	0.041933	0.0294085	356/639/4647/23424/84678/64220/596/5080/2195/4237/7020/652/6662/123016/6496/7422/23554/5764/2201/1499/362/7021	22
BP	GO:0060251	regulation of glial cell proliferation	8/1607	36/18723	0.00994326	0.0423316	0.0296881	4049/7124/4067/5583/3553/3280/5764/1956	8
BP	GO:1904375	regulation of protein localization to cell periphery	19/1607	125/18723	0.010199	0.0433565	0.0304068	2633/3458/7124/51225/5583/10268/391/1445/1601/1605/29899/3799/27032/5357/1956/3688/10434/2181/2239	19
BP	GO:0048588	developmental cell growth	31/1607	234/18723	0.0101993	0.0433565	0.0304068	26999/10507/348/393/51393/3676/64218/57699/10439/6387/7048/57817/53335/7852/51199/84298/65059/6662/23327/4137/3320/7422/66000/214/7414/3688/10631/1499/23242/351/6696	31
BP	GO:0006869	lipid transport	48/1607	398/18723	0.0102984	0.043745	0.0306793	341/51703/356/348/11309/6850/10062/8542/5305/26279/1071/5243/5320/201305/4792/4790/80833/7357/80765/9619/338440/11001/10347/57198/5660/3553/19/64220/5027/10577/225/160518/83850/6513/51454/8660/10765/3685/10079/4828/21/1622/26154/7057/7436/2181/85320/6696	48
BP	GO:0071248	cellular response to metal ion	27/1607	197/18723	0.0103065	0.0437466	0.0306804	653361/1536/241/4318/10235/5336/2203/57699/84329/567/23208/825/4208/5641/5176/3162/7020/27101/10891/10272/4501/5743/1956/9076/664/6558/351	27
BP	GO:0001657	ureteric bud development	15/1607	91/18723	0.0103508	0.0439021	0.0307895	10409/596/6385/652/2263/6662/56998/6382/7422/3280/4072/55366/1499/255743/130497	15
BP	GO:0008277	regulation of G protein-coupled receptor signaling pathway	20/1607	134/18723	0.0104011	0.0440824	0.030916	6352/5341/718/5996/100/64407/5142/10268/2771/2869/409/6003/2870/23236/9475/51196/8862/9455/25818/2922	20
BP	GO:1903532	positive regulation of secretion by cell	36/1607	282/18723	0.0105787	0.0448018	0.0314204	952/3458/3134/3689/2268/640/6850/3717/945/51762/201294/101/3566/6387/9619/8111/3553/5873/65220/6385/55450/5019/3799/8660/6382/65985/7447/10874/4828/1956/8862/8754/7042/6558/2922/6696	36
BP	GO:2000351	regulation of endothelial cell apoptotic process	11/1607	59/18723	0.0108097	0.0454355	0.0318649	3135/356/7128/958/6347/959/7124/3676/11126/7057/51129	11
BP	GO:0061333	renal tubule morphogenesis	13/1607	75/18723	0.0108776	0.0454355	0.0318649	4208/596/79191/652/6662/56998/7422/3280/55366/1499/255743/130497/153572	13
BP	GO:0001867	complement activation, lectin pathway	4/1607	11/18723	0.0109125	0.0454355	0.0318649	2219/710/4239/8547	4
BP	GO:0002725	negative regulation of T cell cytokine production	4/1607	11/18723	0.0109125	0.0454355	0.0318649	3134/6504/11006/6375	4
BP	GO:0002732	positive regulation of dendritic cell cytokine production	4/1607	11/18723	0.0109125	0.0454355	0.0318649	5336/64581/64127/23586	4
BP	GO:0006054	N-acetylneuraminate metabolic process	4/1607	11/18723	0.0109125	0.0454355	0.0318649	5973/6480/80896/6482	4
BP	GO:0006568	tryptophan metabolic process	4/1607	11/18723	0.0109125	0.0454355	0.0318649	3620/6999/169355/125061	4
BP	GO:0014820	tonic smooth muscle contraction	4/1607	11/18723	0.0109125	0.0454355	0.0318649	952/1907/4638/10874	4
BP	GO:0030656	regulation of vitamin metabolic process	4/1607	11/18723	0.0109125	0.0454355	0.0318649	3458/7124/4790/1594	4
BP	GO:0032351	negative regulation of hormone metabolic process	4/1607	11/18723	0.0109125	0.0454355	0.0318649	4790/1594/476/27122	4
BP	GO:0032610	interleukin-1 alpha production	4/1607	11/18723	0.0109125	0.0454355	0.0318649	834/3603/6376/7850	4
BP	GO:0032650	regulation of interleukin-1 alpha production	4/1607	11/18723	0.0109125	0.0454355	0.0318649	834/3603/6376/7850	4
BP	GO:0034163	regulation of toll-like receptor 9 signaling pathway	4/1607	11/18723	0.0109125	0.0454355	0.0318649	115352/26191/91543/23547	4
BP	GO:0035457	cellular response to interferon-alpha	4/1607	11/18723	0.0109125	0.0454355	0.0318649	149628/3437/3433/558	4
BP	GO:0042416	dopamine biosynthetic process	4/1607	11/18723	0.0109125	0.0454355	0.0318649	2643/1644/2861/7042	4
BP	GO:0045628	regulation of T-helper 2 cell differentiation	4/1607	11/18723	0.0109125	0.0454355	0.0318649	942/3566/114548/7292	4
BP	GO:0045657	positive regulation of monocyte differentiation	4/1607	11/18723	0.0109125	0.0454355	0.0318649	972/920/1435/56998	4
BP	GO:0060433	bronchus development	4/1607	11/18723	0.0109125	0.0454355	0.0318649	7048/652/6662/7477	4
BP	GO:0060767	epithelial cell proliferation involved in prostate gland development	4/1607	11/18723	0.0109125	0.0454355	0.0318649	55840/5176/6662/1499	4
BP	GO:0060837	blood vessel endothelial cell differentiation	4/1607	11/18723	0.0109125	0.0454355	0.0318649	83605/3516/23462/23493	4
BP	GO:0071492	cellular response to UV-A	4/1607	11/18723	0.0109125	0.0454355	0.0318649	4318/7076/4312/4314	4
BP	GO:0072497	mesenchymal stem cell differentiation	4/1607	11/18723	0.0109125	0.0454355	0.0318649	83959/6662/1499/3875	4
BP	GO:1903265	positive regulation of tumor necrosis factor-mediated signaling pathway	4/1607	11/18723	0.0109125	0.0454355	0.0318649	7805/834/837/7186	4
BP	GO:0010517	regulation of phospholipase activity	12/1607	67/18723	0.0109449	0.0455367	0.0319358	6352/3702/942/5330/5031/7294/6401/2769/1902/378/2263/1956	12
BP	GO:0019216	regulation of lipid metabolic process	41/1607	331/18723	0.0110236	0.0458309	0.0321422	6363/930/1236/3458/972/341/718/2185/6366/348/2268/64919/5336/7124/10062/5305/4067/113791/2322/64127/5919/4790/1594/5140/9619/10347/5660/3553/10577/225/11160/10891/6662/8660/23541/21/5743/476/27122/1917/2181	41
BP	GO:0071241	cellular response to inorganic substance	30/1607	226/18723	0.0110563	0.0459332	0.0322139	653361/1536/241/4318/10235/5336/2203/57699/84329/567/23208/825/4208/5641/7186/5176/3162/2308/4314/7020/27101/10891/10272/4501/5743/1956/9076/664/6558/351	30
BP	GO:0006929	substrate-dependent cell migration	6/1607	23/18723	0.0111718	0.0462099	0.032408	5788/6789/101/57669/22801/1464	6
BP	GO:0010888	negative regulation of lipid storage	6/1607	23/18723	0.0111718	0.0462099	0.032408	7124/10062/4792/9619/19/3685	6
BP	GO:0050765	negative regulation of phagocytosis	6/1607	23/18723	0.0111718	0.0462099	0.032408	11314/23208/2213/1445/961/140885	6
BP	GO:0060396	growth hormone receptor signaling pathway	6/1607	23/18723	0.0111718	0.0462099	0.032408	3717/4067/6776/3718/23484/9518	6
BP	GO:0140112	extracellular vesicle biogenesis	6/1607	23/18723	0.0111718	0.0462099	0.032408	3458/5873/6385/10987/6382/10079	6
BP	GO:2000810	regulation of bicellular tight junction assembly	6/1607	23/18723	0.0111718	0.0462099	0.032408	7124/5583/151306/9475/7082/9076	6
BP	GO:0050999	regulation of nitric-oxide synthase activity	9/1607	44/18723	0.0111887	0.046246	0.0324333	2185/348/7124/2643/2208/3553/4883/23576/1956	9
BP	GO:0032868	response to insulin	34/1607	264/18723	0.0112046	0.0462781	0.0324558	51237/5579/6772/8651/51762/5305/8743/4067/7351/54832/5919/5588/5791/896/9021/2771/5140/2308/3553/2529/7391/7494/84275/10458/6513/8660/3291/23189/55971/8836/858/54206/3480/6272	34
BP	GO:0048469	cell maturation	24/1607	171/18723	0.0113518	0.0468519	0.0328583	6363/712/718/2185/6366/695/3600/1235/9985/64581/6376/558/8419/10365/53335/994/596/6496/6690/631/7422/3280/1499/351	24
BP	GO:0072163	mesonephric epithelium development	15/1607	92/18723	0.0114144	0.0470419	0.0329915	10409/596/6385/652/2263/6662/56998/6382/7422/3280/4072/55366/1499/255743/130497	15
BP	GO:0072164	mesonephric tubule development	15/1607	92/18723	0.0114144	0.0470419	0.0329915	10409/596/6385/652/2263/6662/56998/6382/7422/3280/4072/55366/1499/255743/130497	15
BP	GO:0016202	regulation of striated muscle tissue development	8/1607	37/18723	0.0117548	0.0483212	0.0338887	51176/4208/596/8531/652/84466/4015/1499	8
BP	GO:0032570	response to progesterone	8/1607	37/18723	0.0117548	0.0483212	0.0338887	952/10062/10628/10413/2706/5764/7057/7042	8
BP	GO:1900077	negative regulation of cellular response to insulin stimulus	8/1607	37/18723	0.0117548	0.0483212	0.0338887	5579/8651/5305/5588/5791/9021/3553/23189	8
BP	GO:0051101	regulation of DNA binding	18/1607	118/18723	0.0117589	0.0483212	0.0338887	3001/149628/3458/4318/3428/3662/3717/51176/6672/4792/3162/5080/23462/56998/23493/3280/1499/201501	18
BP	GO:0002088	lens development in camera-type eye	14/1607	84/18723	0.0118165	0.0484286	0.033964	7048/23424/8419/5080/2195/200734/652/10765/6496/631/7477/84189/1499/1410	14
BP	GO:0003007	heart morphogenesis	32/1607	246/18723	0.0118264	0.0484286	0.033964	10439/4061/7048/115701/4208/83852/5292/51676/3516/652/2263/6662/23462/1942/65009/7422/23493/7168/10413/3280/2050/2274/79977/58495/1499/7042/10848/1832/5318/1301/2006/1280	32
BP	GO:0015865	purine nucleotide transport	7/1607	30/18723	0.0118736	0.0484286	0.033964	1378/961/63910/80131/85320/291/2030	7
BP	GO:0034694	response to prostaglandin	7/1607	30/18723	0.0118736	0.0484286	0.033964	6363/1236/6366/5734/5031/54331/7292	7
BP	GO:0070168	negative regulation of biomineral tissue development	7/1607	30/18723	0.0118736	0.0484286	0.033964	5552/2185/1230/9475/6662/23462/23493	7
BP	GO:0010718	positive regulation of epithelial to mesenchymal transition	10/1607	52/18723	0.0119093	0.0484286	0.033964	51176/152007/10439/7048/1601/3553/652/25805/1499/7042	10
BP	GO:0043392	negative regulation of DNA binding	10/1607	52/18723	0.0119093	0.0484286	0.033964	3001/3428/3717/51176/6672/4792/3162/23462/56998/23493	10
BP	GO:0072132	mesenchyme morphogenesis	10/1607	52/18723	0.0119093	0.0484286	0.033964	51176/7048/3516/59/6662/23462/23493/7042/130497/72	10
BP	GO:1903426	regulation of reactive oxygen species biosynthetic process	10/1607	52/18723	0.0119093	0.0484286	0.033964	240/1535/5336/6648/2534/5873/225/84275/1182/90527	10
BP	GO:0001780	neutrophil homeostasis	5/1607	17/18723	0.0119301	0.0484286	0.033964	5293/729230/5142/10019/558	5
BP	GO:0003184	pulmonary valve morphogenesis	5/1607	17/18723	0.0119301	0.0484286	0.033964	64220/652/23462/23493/7042	5
BP	GO:0007379	segment specification	5/1607	17/18723	0.0119301	0.0484286	0.033964	4222/79191/130497/153572/23242	5
BP	GO:0030903	notochord development	5/1607	17/18723	0.0119301	0.0484286	0.033964	6662/1942/10413/23242/1280	5
[truncated: 206 more rows]

## Sheet: S6-KEGG result
Table S6: KEGG enrichment analysis results of the differentially expressed genes between the two pyro-clusters.
[truncated: 77 more rows]

[truncated: 2 more sheets: S7-univariate Cox regression, S8-TME score]
